# Supplementary material for: Genie: an interactive real-time simulation for teaching genetic drift
Source: Evolution (N Y). Author manuscript; Available in PMC 2022 Oct 12. (PMC9555832; doi:10.1186/s12052-022-00161-7)
Supplement: Sfile10_RESULTS_COMPILED_BY_QUESTION — Additional file 10. Text file containing score data for all participants in the study organized by question. Pre- and post-recitation assessment are listed for each of the 22 question in the Genetic Drift Inventory developed by Price et al. (CBE Life Sci Educ 13(1):65–75, 2014). Correct answers are marked with one (1) and incorrect answers with zero (0). Results are shown for each participant. [file NIHMS1805352-supplement-Sfile10_RESULTS_COMPILED_BY_QUESTION.txt]

year	class	student	Pre_1	Pre_2	Pre_3	Pre_4	Pre_5	Pre_6	Pre_7	Pre_8	Pre_9	Pre_10	Pre_11	Pre_12	Pre_13	Pre_14	Pre_15	Pre_16	Pre_17	Pre_18	Pre_19	Pre_20	Pre_21	Pre_22	Post_1	Post_2	Post_3	Post_4	Post_5	Post_6	Post_7	Post_8	Post_9	Post_10	Post_11	Post_12	Post_13	Post_14	Post_15	Post_16	Post_17	Post_18	Post_19	Post_20	Post_21	Post_22
2016_Genie	Pair1_430	ST1	0	1	1	1	0	0	1	0	1	1	1	1	1	1	0	1	0	0	0	1	1	0	0	0	1	0	1	1	0	1	0	1	0	1	0	0	1	0	0	1	1	1	0	0
2016_Genie	Pair2_600	ST2	0	1	1	1	1	0	1	0	1	0	0	0	0	1	1	0	1	0	1	0	1	1	0	0	1	1	0	0	1	0	1	0	1	0	0	0	1	0	1	0	1	0	1	1
2016_Genie	Pair2_430	ST3	0	0	1	1	0	0	0	1	1	1	1	0	0	0	0	1	1	1	0	1	0	1	0	0	1	1	1	0	1	0	1	0	1	0	1	0	0	0	1	1	0	1	1	0
2016_Genie	Pair1_430	ST4	0	0	1	1	0	1	1	1	1	1	1	1	1	0	0	0	0	1	1	1	0	1	0	1	1	1	0	0	0	0	1	1	0	1	1	1	1	0	0	0	1	1	0	1
2016_Genie	Pair1_300	ST5	0	0	1	1	0	1	0	0	0	1	1	1	1	1	1	1	0	0	1	1	1	1	0	0	1	1	1	1	0	0	1	0	1	1	1	0	1	1	1	1	0	1	0	0
2016_Genie	Pair2_430	ST6	0	1	1	0	1	1	1	1	1	0	0	0	1	1	1	1	0	0	1	0	1	0	0	1	1	1	0	0	1	1	1	0	1	0	1	1	1	0	0	1	0	1	0	1
2016_Genie	Pair2_300	ST7	0	1	0	1	1	1	0	0	0	0	0	0	0	1	1	0	0	0	1	0	1	0	0	0	1	1	1	1	1	1	1	0	1	1	0	0	1	0	0	1	1	1	0	1
2016_Genie	Pair1_430	ST8	0	0	1	1	1	1	1	1	1	1	0	1	0	1	1	0	0	1	0	0	1	1	0	0	1	1	1	1	1	1	1	1	1	1	1	0	1	0	1	1	1	1	1	1
2016_Genie	Pair1_430	ST9	1	1	1	1	0	1	0	0	1	1	0	1	1	1	1	0	0	1	0	0	0	1	0	0	1	0	0	1	1	0	0	0	1	0	0	1	1	1	1	0	0	1	1	0
2016_Genie	Pair1_430	ST10	1	1	1	1	1	0	0	0	1	1	1	0	1	1	1	1	0	1	1	1	1	0	0	1	1	1	0	0	1	0	1	1	1	0	1	0	0	0	0	1	1	0	0	0
2016_Genie	Pair1_300	ST11	1	1	0	1	0	0	1	0	1	0	1	0	1	0	1	1	0	1	1	1	1	0	0	1	0	0	0	0	1	0	1	0	1	1	1	1	1	1	0	1	1	1	0	0
2016_Genie	Pair2_600	ST12	1	0	1	1	0	0	1	0	0	1	0	0	0	1	1	0	0	1	1	1	1	1	0	0	1	1	0	0	1	0	1	1	1	0	1	1	1	1	0	1	0	0	1	0
2016_Genie	Pair2_600	ST13	1	0	1	0	0	0	1	0	1	1	1	0	0	0	1	0	0	1	1	1	1	0	0	0	1	1	0	0	1	1	1	0	1	0	1	1	1	0	1	0	1	1	0	0
2016_Genie	Pair2_730	ST14	1	1	0	0	0	0	1	0	1	0	0	0	1	1	1	0	0	0	0	1	0	0	0	1	1	0	0	0	1	0	1	1	1	0	1	0	1	1	0	1	0	1	1	0
2016_Genie	Pair1_300	ST15	1	1	0	1	0	0	0	0	1	1	0	0	0	0	1	0	0	0	1	0	1	0	0	1	1	1	1	0	1	0	1	0	0	0	1	1	1	1	0	1	0	1	0	0
2016_Genie	Pair2_300	ST16	1	0	0	1	0	0	1	0	0	1	0	0	0	0	1	0	0	1	0	0	1	0	0	0	1	1	0	0	1	0	1	1	1	0	1	1	1	1	0	1	0	0	1	0
2016_Genie	Pair2_300	ST17	1	0	0	0	1	0	1	1	0	0	1	1	0	0	1	0	1	1	1	1	0	0	0	1	0	1	1	0	1	1	0	1	1	1	1	0	1	0	1	1	0	1	0	0
2016_Genie	Pair2_600	ST18	1	1	1	1	0	0	1	0	1	1	1	0	1	0	1	0	1	1	0	1	1	1	0	1	1	1	0	0	1	0	1	1	0	1	1	1	1	0	1	1	0	1	0	1
2016_Genie	Pair1_430	ST19	1	0	1	0	0	0	0	0	1	0	0	1	0	0	1	0	0	0	1	1	1	1	0	1	1	1	1	0	1	0	1	1	0	1	1	1	1	0	0	0	1	1	1	0
2016_Genie	Pair2_430	ST20	1	0	1	1	1	0	1	0	0	1	1	0	0	0	1	1	0	1	1	0	0	1	0	0	1	1	1	0	1	1	0	1	1	1	0	0	1	1	1	1	1	0	1	0
2016_Genie	Pair2_430	ST21	1	0	0	0	0	0	1	1	1	1	0	0	0	0	0	1	1	1	1	0	1	1	0	1	1	0	0	0	1	1	0	1	1	1	1	1	1	1	1	1	1	0	0	1
2016_Genie	Pair2_430	ST22	1	0	0	0	1	0	1	1	1	0	1	1	1	1	1	1	1	1	1	1	1	1	0	0	1	1	1	0	1	1	1	0	1	1	1	1	1	1	1	1	1	1	1	1
2016_Genie	Pair1_300	ST24	0	0	1	1	0	0	1	0	1	1	0	1	1	1	1	0	1	0	1	0	1	0	1	0	1	1	0	0	0	0	1	1	0	0	1	0	0	0	0	1	0	0	1	0
2016_Genie	Pair2_430	ST25	0	0	1	1	0	0	1	0	0	1	1	0	1	0	1	1	0	1	1	0	0	0	1	0	1	1	0	0	1	0	0	0	0	0	1	1	1	0	0	1	0	0	1	0
2016_Genie	Pair1_300	ST26	0	1	1	1	1	1	1	0	1	0	1	0	1	0	1	0	0	0	1	1	0	0	1	0	0	0	0	0	1	1	1	0	1	1	0	1	0	0	1	0	0	1	0	0
2016_Genie	Pair2_600	ST27	0	0	0	1	0	0	1	0	0	0	1	1	0	0	1	1	0	1	1	0	1	1	1	1	1	1	0	0	0	0	0	1	1	0	1	0	1	0	1	1	0	1	0	0
2016_Genie	Pair2_430	ST28	0	0	1	1	1	0	1	0	1	0	0	1	1	0	0	1	0	1	1	1	0	0	1	0	1	1	1	0	0	1	1	0	1	0	1	0	1	0	0	1	0	0	1	1
2016_Genie	Pair2_730	ST29	0	1	1	0	1	1	0	0	1	1	1	0	1	0	1	1	0	1	0	1	1	0	1	0	1	1	1	1	0	0	1	1	1	0	1	0	0	0	0	1	0	0	1	1
2016_Genie	Pair2_730	ST30	0	0	1	1	0	1	0	0	1	1	1	0	0	0	1	1	0	0	0	1	0	0	1	1	1	1	0	0	1	1	0	1	1	0	0	0	1	1	1	0	0	1	0	0
2016_Genie	Pair2_300	ST31	0	0	1	1	0	0	1	0	0	1	1	0	1	0	0	0	0	1	1	1	1	0	1	0	0	0	1	0	1	0	1	1	1	1	1	0	0	0	1	1	0	1	0	1
2016_Genie	Pair2_430	ST32	0	1	1	1	0	0	0	0	0	1	0	0	1	1	1	1	0	1	1	0	0	0	1	1	1	1	1	0	0	0	0	1	1	1	1	0	1	1	0	1	0	1	0	0
2016_Genie	Pair1_730	ST33	0	0	1	1	0	0	1	0	1	0	0	0	1	0	1	0	1	1	0	1	0	0	1	0	1	1	1	1	0	0	1	0	1	0	1	0	1	0	1	0	1	1	0	1
2016_Genie	Pair1_730	ST34	0	0	1	0	0	1	1	1	1	0	1	1	0	0	1	1	0	1	1	1	1	1	1	0	1	0	0	1	0	1	1	1	1	0	1	1	0	1	0	1	0	0	1	1
2016_Genie	Pair1_300	ST35	0	1	1	0	1	0	1	0	1	1	1	0	0	1	0	1	0	1	1	0	1	1	1	1	1	1	0	0	0	1	0	1	1	1	0	1	0	0	0	1	1	1	1	0
2016_Genie	Pair1_430	ST36	0	0	0	1	0	0	0	1	1	0	0	0	0	0	1	1	1	0	0	1	0	0	1	0	0	1	1	0	1	0	1	1	1	1	0	1	1	0	0	1	1	0	1	0
2016_Genie	Pair2_430	ST37	0	0	0	1	1	0	0	1	1	1	0	0	0	0	1	1	0	1	0	1	1	0	1	1	1	1	1	0	1	0	1	1	1	0	0	0	1	1	1	1	0	1	1	0
2016_Genie	Pair2_600	ST38	0	1	0	0	0	1	1	1	1	1	1	1	0	1	1	0	1	0	1	1	1	1	1	1	1	1	0	0	1	0	0	1	1	0	1	1	1	0	0	1	1	1	1	1
2016_Genie	Pair2_730	ST39	0	0	1	1	1	1	1	1	0	1	1	0	1	0	1	0	1	1	0	0	0	0	1	0	1	1	1	1	1	1	1	1	1	0	1	0	1	0	1	1	0	1	0	1
2016_Genie	Pair2_300	ST40	0	1	1	0	1	1	1	1	0	1	1	0	0	0	0	0	1	1	1	0	1	1	1	1	0	0	1	1	1	0	1	1	1	0	1	0	1	1	1	1	0	1	1	1
2016_Genie	Pair2_600	ST41	0	1	1	0	0	0	1	1	1	0	1	0	0	0	1	1	0	1	0	0	0	1	1	0	1	1	1	1	1	0	1	0	1	0	1	0	1	1	1	1	1	1	1	1
2016_Genie	Pair2_430	ST42	0	0	0	0	0	0	0	1	1	0	0	0	1	0	0	1	0	0	0	0	1	1	1	1	0	1	1	1	1	1	0	1	0	1	1	1	1	1	1	1	1	0	1	1
2016_Genie	Pair1_300	ST43	0	0	1	0	0	0	1	1	1	1	0	0	0	0	0	1	1	1	1	0	1	0	1	1	1	1	1	0	1	1	1	1	0	0	1	1	1	0	1	1	1	1	1	1
2016_Genie	Pair2_730	ST44	0	1	1	1	1	0	1	0	1	1	1	0	0	0	1	1	0	1	0	1	1	0	1	0	1	1	1	1	1	1	1	1	1	1	1	0	1	1	0	1	1	1	1	0
2016_Genie	Pair1_300	ST45	0	0	1	0	0	0	1	1	1	0	0	1	1	0	1	1	1	1	1	1	1	1	1	0	1	0	1	1	1	1	1	1	1	1	1	1	1	1	1	1	1	1	1	1
2016_Genie	Pair1_730	ST46	1	0	0	0	0	1	0	0	1	1	0	1	1	1	1	0	1	0	0	1	1	0	1	0	1	1	0	0	0	0	0	1	0	0	1	0	1	0	0	0	0	0	0	0
2016_Genie	Pair2_600	ST47	1	0	1	1	0	1	1	0	1	1	1	0	1	1	1	1	0	0	0	0	0	0	1	0	1	0	0	0	0	0	0	1	1	0	0	0	1	1	0	1	0	0	0	1
2016_Genie	Pair1_600	ST48	1	0	1	0	1	1	1	1	0	1	1	0	0	1	0	0	1	0	0	0	1	0	1	0	0	1	0	0	1	0	1	0	0	1	1	1	0	0	0	0	0	0	0	1
2016_Genie	Pair1_430	ST49	1	0	0	0	1	0	1	1	0	0	1	1	0	0	1	0	1	1	1	1	0	0	1	1	0	1	0	0	1	1	1	0	0	0	0	0	1	0	0	1	0	0	0	1
2016_Genie	Pair1_430	ST50	1	0	0	1	1	1	0	0	1	1	1	0	0	0	0	0	1	1	1	0	1	0	1	0	0	1	1	1	0	1	0	0	0	1	1	0	0	1	0	0	1	1	0	0
2016_Genie	Pair2_300	ST51	1	1	0	0	1	0	1	0	0	1	1	0	1	1	1	0	0	0	0	0	0	0	1	1	1	0	1	0	1	0	1	0	1	0	0	0	1	1	0	1	0	0	0	0
2016_Genie	Pair2_300	ST52	1	0	0	1	1	0	1	1	0	1	0	0	0	0	0	0	1	1	1	1	0	0	1	0	0	1	0	0	0	1	1	1	0	0	0	0	1	1	0	1	0	1	0	1
2016_Genie	Pair2_730	ST53	1	0	1	0	1	0	0	0	1	0	1	0	0	0	1	0	0	1	1	0	1	1	1	0	1	0	1	0	1	1	1	0	1	0	1	0	0	0	0	1	1	0	0	0
2016_Genie	Pair1_430	ST54	1	0	0	0	0	0	1	1	1	1	1	0	1	1	1	0	0	1	0	0	0	1	1	0	0	0	1	0	1	0	0	1	1	1	1	0	1	0	1	0	0	0	1	0
2016_Genie	Pair2_430	ST55	1	0	0	0	0	1	1	1	1	0	0	1	1	1	1	0	0	0	1	1	1	0	1	1	1	0	0	0	1	0	1	0	1	1	1	0	0	0	0	1	0	1	1	0
2016_Genie	Pair1_730	ST56	1	1	1	0	1	0	0	0	1	1	1	1	1	1	1	0	1	1	1	0	0	0	1	0	1	1	0	1	0	0	1	1	0	0	0	1	1	0	1	0	0	1	1	0
2016_Genie	Pair2_430	ST57	1	0	1	1	1	1	0	1	0	0	0	0	0	0	1	1	0	1	0	1	1	0	1	0	1	1	1	1	0	0	0	0	0	1	1	0	1	1	0	1	0	0	1	0
2016_Genie	Pair2_430	ST58	1	1	1	1	0	0	1	0	1	1	0	1	1	0	1	0	0	1	1	0	1	0	1	0	1	1	0	0	1	0	0	1	1	0	1	0	1	0	1	0	0	1	1	0
2016_Genie	Pair2_600	ST59	1	1	1	0	1	0	1	0	0	0	0	0	1	1	1	1	1	1	0	0	0	0	1	0	1	0	1	0	1	0	1	0	1	0	1	0	0	0	0	1	1	1	1	1
2016_Genie	Pair2_430	ST60	1	1	0	0	0	0	1	0	1	0	1	1	0	0	1	1	0	1	1	0	1	0	1	0	1	1	0	0	1	0	1	1	0	0	1	0	1	0	1	1	1	0	1	0
2016_Genie	Pair1_600	ST61	1	1	1	1	0	0	1	0	1	1	1	0	0	0	1	1	0	1	1	1	1	1	1	1	1	1	0	0	1	0	1	1	1	0	1	0	0	0	0	1	0	1	1	0
2016_Genie	Pair1_430	ST62	1	1	0	0	0	1	1	1	0	0	1	0	0	1	0	1	0	1	0	0	1	1	1	0	1	1	0	0	0	0	1	0	0	0	1	1	1	1	0	1	1	1	0	1
2016_Genie	Pair1_430	ST63	1	1	1	0	0	0	1	0	0	0	1	0	0	0	1	1	0	1	1	0	1	0	1	1	1	0	0	0	1	0	1	1	0	1	0	0	1	1	0	1	0	1	1	0
2016_Genie	Pair1_430	ST64	1	1	0	0	0	0	1	0	1	0	0	1	1	1	1	0	0	1	0	0	1	0	1	1	0	1	0	0	1	1	0	1	1	0	1	0	1	0	0	1	1	0	1	1
2016_Genie	Pair1_430	ST65	1	0	0	0	0	0	1	0	1	0	0	0	0	0	1	1	0	1	1	1	0	0	1	0	1	0	1	0	1	0	1	1	0	1	1	1	1	1	0	1	0	1	0	0
2016_Genie	Pair2_300	ST66	1	1	1	0	1	0	1	1	1	1	0	1	1	1	1	1	0	0	1	0	1	1	1	0	1	0	1	0	1	1	1	1	0	0	0	1	1	1	0	0	1	0	1	1
2016_Genie	Pair2_730	ST67	1	1	1	0	0	0	1	0	0	1	1	0	0	0	1	0	0	0	1	1	0	1	1	1	1	0	1	0	1	0	1	0	1	1	1	0	1	0	0	0	1	1	0	1
2016_Genie	Pair2_300	ST68	1	1	1	1	1	1	0	1	1	1	0	1	0	0	0	1	1	1	0	1	0	1	1	0	1	1	1	0	0	0	1	0	0	1	1	0	1	0	1	1	1	0	1	1
2016_Genie	Pair1_430	ST69	1	0	0	1	1	0	0	0	1	1	0	0	0	0	1	1	0	1	0	1	1	0	1	1	1	1	0	0	0	0	1	1	1	1	1	0	1	0	0	1	0	1	1	0
2016_Genie	Pair2_600	ST70	1	1	1	1	0	0	1	1	1	1	1	1	0	0	1	0	0	0	0	0	1	0	1	1	1	1	0	0	1	0	1	1	1	0	1	0	1	1	0	0	1	0	1	0
2016_Genie	Pair1_300	ST71	1	1	1	1	1	0	1	0	1	1	1	1	0	0	1	1	0	0	0	1	1	1	1	1	1	1	0	0	1	0	1	1	0	1	0	0	1	1	0	1	0	1	1	0
2016_Genie	Pair2_730	ST72	1	1	0	0	0	0	1	0	1	1	0	1	1	1	1	0	1	1	0	1	0	1	1	1	1	1	0	0	1	1	1	0	0	0	1	0	1	0	0	1	1	0	1	1
2016_Genie	Pair1_730	ST73	1	1	0	1	0	0	1	0	1	0	1	1	1	0	1	0	0	1	1	1	1	1	1	1	1	1	1	0	1	1	0	1	0	1	1	0	1	0	0	1	1	0	1	0
2016_Genie	Pair2_730	ST74	1	0	1	1	0	1	1	0	1	0	1	1	1	0	1	1	0	1	0	1	1	0	1	1	1	1	0	0	1	0	1	1	0	1	1	0	1	0	1	1	1	0	1	0
2016_Genie	Pair1_430	ST75	1	0	1	1	1	1	0	1	1	1	1	0	0	1	0	1	0	1	0	1	1	0	1	1	1	1	1	1	1	1	1	1	1	0	1	0	0	0	0	1	0	1	0	0
2016_Genie	Pair2_430	ST76	1	0	1	0	0	0	1	1	1	1	1	0	1	0	1	1	0	1	0	0	1	1	1	1	1	1	0	0	1	1	1	1	1	0	1	1	1	0	0	1	0	0	1	0
2016_Genie	Pair1_430	ST77	1	0	1	0	1	0	1	0	0	1	1	0	1	1	1	0	0	0	1	1	0	1	1	1	1	0	1	0	1	0	0	1	1	0	1	1	1	0	0	1	0	1	1	1
2016_Genie	Pair2_600	ST78	1	0	1	1	0	0	1	0	1	1	1	1	0	1	1	1	0	1	1	0	1	1	1	1	1	1	0	0	1	0	1	1	1	0	1	0	1	0	0	1	1	0	1	1
2016_Genie	Pair1_600	ST79	1	1	0	1	1	0	1	0	1	1	1	1	0	0	0	0	0	1	0	1	1	1	1	1	1	1	0	0	1	0	1	1	1	0	1	1	1	0	1	1	0	0	1	0
2016_Genie	Pair2_730	ST80	1	0	0	0	1	0	1	1	1	1	0	1	0	1	1	1	1	0	1	1	1	1	1	0	0	0	1	0	1	1	1	1	1	0	0	0	1	1	1	1	1	0	1	1
2016_Genie	Pair2_300	ST81	1	1	1	1	0	0	1	0	1	0	0	0	0	0	1	0	0	0	0	0	1	0	1	1	1	1	1	1	1	0	0	1	1	1	1	0	1	0	0	1	0	1	1	0
2016_Genie	Pair2_300	ST82	1	1	1	1	0	0	0	0	1	1	0	1	1	0	0	1	0	1	1	1	1	1	1	0	1	1	0	1	1	1	0	1	1	0	1	0	1	0	1	1	1	1	1	0
2016_Genie	Pair2_430	ST83	1	1	1	1	1	0	1	0	0	0	0	1	1	1	1	1	0	0	0	0	0	0	1	1	1	1	0	0	1	0	1	1	1	1	1	0	1	0	1	1	1	0	0	1
2016_Genie	Pair1_730	ST84	1	1	1	1	1	1	1	0	0	1	1	1	1	0	1	1	0	1	0	1	1	0	1	1	1	1	0	0	1	1	1	1	1	0	1	0	1	1	0	1	0	1	1	0
2016_Genie	Pair1_430	ST85	1	1	0	1	0	0	1	0	1	0	0	0	0	1	1	1	0	0	1	0	0	1	1	0	1	1	1	1	0	1	1	1	0	0	0	1	1	1	0	0	1	1	1	1
2016_Genie	Pair2_300	ST86	1	1	1	1	0	0	1	0	1	1	1	0	1	1	1	1	1	0	1	0	0	1	1	1	1	1	1	0	0	0	1	1	1	0	1	0	1	1	1	0	1	1	0	1
2016_Genie	Pair1_300	ST87	1	1	0	0	0	0	1	0	1	1	1	1	0	0	1	1	1	0	1	0	1	0	1	1	1	1	1	1	1	0	1	1	0	1	1	0	0	0	1	1	0	1	1	0
2016_Genie	Pair2_430	ST88	1	0	1	1	1	0	1	1	1	0	1	1	0	0	1	0	0	1	1	1	1	1	1	1	1	0	1	1	0	1	0	1	1	1	1	0	1	0	1	1	0	1	1	0
2016_Genie	Pair1_430	ST89	1	0	0	1	0	0	1	0	1	1	1	0	1	0	1	1	0	1	0	1	1	0	1	1	1	1	0	0	1	0	1	1	1	1	1	0	1	1	0	1	0	1	1	0
2016_Genie	Pair2_300	ST90	1	1	0	0	1	0	0	1	1	1	1	0	0	0	1	0	1	1	1	0	1	1	1	1	1	0	1	1	1	0	0	1	1	1	0	0	1	1	1	1	1	1	0	1
2016_Genie	Pair1_300	ST91	1	0	0	1	0	0	1	0	1	1	0	0	0	1	1	1	1	0	1	1	1	1	1	1	1	1	1	0	1	0	1	1	0	0	1	1	1	1	1	0	1	0	1	1
2016_Genie	Pair2_430	ST92	1	0	0	1	0	0	1	0	1	1	1	0	0	0	1	1	0	1	0	0	0	1	1	1	1	1	1	1	1	0	1	1	1	1	1	0	1	0	1	1	0	1	0	0
2016_Genie	Pair1_600	ST93	1	1	1	0	1	0	1	0	0	1	1	0	1	0	1	1	0	1	1	1	1	0	1	0	1	1	1	0	1	0	1	1	1	0	1	0	1	1	1	1	0	1	1	1
2016_Genie	Pair2_600	ST94	1	1	1	0	1	1	1	0	1	1	0	0	0	0	0	0	0	1	0	1	0	0	1	0	1	1	1	1	1	0	0	1	1	1	1	0	1	1	0	1	1	1	1	0
2016_Genie	Pair2_300	ST95	1	0	1	1	1	1	1	0	1	1	1	0	1	0	1	0	1	1	1	1	1	1	1	0	0	0	1	1	1	0	1	1	1	1	1	1	1	0	0	1	1	1	1	1
2016_Genie	Pair2_430	ST96	1	0	1	0	0	0	1	0	1	1	1	0	0	0	1	1	1	1	1	1	1	1	1	1	1	0	1	0	1	0	1	1	1	1	1	0	1	1	1	1	1	1	0	0
2016_Genie	Pair2_730	ST97	1	1	1	0	1	1	1	0	1	1	1	1	1	1	1	0	1	1	0	1	0	0	1	0	1	0	1	1	1	1	1	1	1	1	1	1	1	0	1	1	0	1	0	0
2016_Genie	Pair1_430	ST98	1	1	1	1	0	1	1	0	1	0	1	0	0	0	1	1	1	0	1	1	1	0	1	1	1	1	1	1	1	0	1	0	0	1	0	0	1	1	1	1	1	1	1	0
2016_Genie	Pair1_300	ST99	1	1	0	1	0	0	1	0	1	1	1	0	0	0	1	0	0	1	0	1	1	0	1	1	1	0	1	1	0	1	1	1	1	0	1	1	0	0	1	1	1	1	0	1
2016_Genie	Pair1_600	ST100	1	1	1	0	1	1	1	1	1	1	0	1	0	0	1	1	1	1	0	0	1	0	1	1	1	0	1	1	1	1	1	1	0	1	1	0	1	0	1	1	1	1	0	0
2016_Genie	Pair2_600	ST101	1	0	1	0	1	1	1	1	1	0	1	0	1	1	1	1	0	1	1	1	1	1	1	0	1	1	1	1	1	1	1	0	1	1	1	0	1	1	1	1	0	1	0	0
2016_Genie	Pair2_300	ST102	1	1	1	0	1	0	1	0	1	1	0	1	0	1	0	0	0	1	0	1	1	0	1	1	1	1	1	1	1	1	1	0	1	1	0	0	1	0	0	1	1	1	0	1
2016_Genie	Pair1_730	ST103	1	1	0	1	0	0	1	0	1	1	0	1	1	0	1	1	1	1	1	1	1	1	1	0	1	1	0	0	1	0	1	1	1	1	1	0	1	1	1	1	0	1	1	1
2016_Genie	Pair1_300	ST104	1	0	1	1	1	0	1	1	1	0	0	0	1	0	1	0	0	1	1	1	0	1	1	0	1	0	1	1	1	0	1	1	1	1	1	1	1	0	1	1	0	1	1	0
2016_Genie	Pair1_600	ST105	1	1	0	1	0	0	1	1	1	1	1	1	0	0	1	1	0	1	1	1	1	1	1	1	1	1	1	1	1	0	1	0	1	1	0	0	1	0	1	1	1	1	1	0
2016_Genie	Pair2_430	ST106	1	0	0	0	0	0	1	0	1	1	1	0	0	0	0	0	0	1	0	1	1	0	1	0	1	0	1	1	1	0	1	1	1	1	1	0	1	1	1	1	0	1	1	0
2016_Genie	Pair2_600	ST107	1	1	1	1	0	0	1	0	1	1	1	1	0	1	1	0	1	1	1	0	1	1	1	1	1	1	1	0	1	0	1	1	1	1	1	0	1	0	1	1	0	1	1	0
2016_Genie	Pair2_430	ST108	1	0	1	1	0	0	1	0	1	1	1	0	0	1	0	0	1	1	1	1	0	0	1	0	1	0	0	1	1	1	1	1	1	1	1	1	1	0	1	1	1	1	0	0
2016_Genie	Pair2_600	ST109	1	1	0	1	1	0	1	0	0	1	0	0	0	0	1	0	0	1	1	0	0	1	1	1	1	1	1	1	1	0	1	0	0	1	1	0	1	0	1	1	1	1	1	1
2016_Genie	Pair2_430	ST110	1	1	1	1	1	0	1	0	1	1	1	0	1	0	1	0	0	1	1	1	1	1	1	1	1	1	1	1	1	0	1	1	1	1	1	0	1	0	0	1	1	1	1	0
2016_Genie	Pair2_430	ST111	1	1	1	0	0	0	1	0	1	1	1	0	0	0	1	1	1	1	1	1	0	1	1	1	1	1	1	0	0	0	1	1	1	1	1	1	1	0	1	1	1	1	0	1
2016_Genie	Pair1_300	ST112	1	0	1	1	1	1	1	1	1	0	0	1	1	1	1	0	0	1	1	1	1	1	1	1	1	1	1	0	1	0	1	0	1	1	1	1	1	0	0	1	1	1	1	1
2016_Genie	Pair2_300	ST113	1	1	0	1	1	0	1	0	1	1	1	0	0	0	1	1	1	1	1	1	1	0	1	0	1	1	1	1	1	0	1	1	1	1	1	1	1	1	1	1	0	1	0	0
2016_Genie	Pair1_600	ST114	1	1	0	1	0	0	1	1	1	0	1	1	1	1	0	0	1	1	1	1	1	1	1	1	1	1	1	0	1	0	1	1	1	0	1	1	0	0	1	1	1	1	1	1
2016_Genie	Pair1_430	ST115	1	1	1	0	0	0	1	0	1	1	1	1	0	1	1	1	0	1	0	1	1	1	1	1	1	1	1	0	0	1	1	0	0	1	1	1	1	1	0	1	1	1	1	1
2016_Genie	Pair2_430	ST116	1	0	0	0	1	1	0	1	1	1	1	1	1	0	1	1	0	1	1	1	1	1	1	0	1	1	1	1	0	1	1	1	1	1	1	0	1	0	1	1	1	1	1	0
2016_Genie	Pair2_600	ST117	1	1	1	1	1	1	1	0	1	1	1	1	0	1	1	0	1	1	1	1	1	1	1	1	1	0	0	0	1	0	1	1	1	1	1	0	1	1	1	1	1	1	1	1
2016_Genie	Pair2_430	ST118	1	1	1	1	0	0	1	0	1	1	1	1	0	0	1	1	0	1	0	0	1	1	1	1	1	1	0	0	1	0	1	1	1	1	1	0	1	1	1	1	1	1	1	1
2016_Genie	Pair1_730	ST119	1	1	1	0	0	0	0	1	0	0	0	0	0	1	1	1	0	1	1	1	1	1	1	1	0	1	1	1	1	1	1	1	1	1	0	1	1	0	1	1	0	1	1	1
2016_Genie	Pair1_300	ST120	1	0	0	0	1	1	1	1	0	1	0	0	1	1	1	1	0	1	1	0	1	0	1	1	1	1	1	1	1	1	0	1	1	1	1	1	1	0	1	1	1	0	1	0
2016_Genie	Pair2_730	ST121	1	1	1	1	0	0	1	0	0	1	1	0	0	0	1	0	0	1	0	1	1	0	1	1	1	1	0	0	1	0	1	1	1	1	1	1	1	0	1	1	1	1	1	1
2016_Genie	Pair1_300	ST122	1	1	1	1	0	0	1	0	0	1	1	1	1	1	1	0	1	1	1	0	1	1	1	1	1	1	0	0	1	0	1	1	1	1	1	1	1	1	1	1	1	0	1	1
2016_Genie	Pair1_300	ST123	1	0	0	0	0	0	1	0	1	1	0	0	0	1	0	1	0	0	1	1	1	1	1	0	1	1	1	1	1	1	1	1	1	1	1	1	0	0	1	1	0	1	1	1
2016_Genie	Pair1_600	ST124	1	0	1	0	1	1	0	0	1	1	0	0	0	1	1	0	0	1	0	0	1	1	1	1	1	1	1	1	1	0	1	1	1	1	1	0	1	1	1	1	0	1	1	0
2016_Genie	Pair1_600	ST125	1	1	1	1	1	0	1	0	1	1	1	1	0	1	0	1	0	1	1	1	1	1	1	1	1	1	1	1	0	1	1	1	1	1	1	0	1	1	1	1	1	1	0	0
2016_Genie	Pair2_300	ST126	1	1	1	1	1	0	1	0	1	1	1	1	1	0	1	0	0	1	0	1	1	1	1	0	1	1	1	1	1	0	1	1	1	1	1	0	1	0	1	1	1	1	1	1
2016_Genie	Pair1_300	ST127	1	1	1	1	0	1	1	1	1	1	1	0	0	1	1	1	0	1	1	1	1	0	1	1	1	1	1	1	1	1	1	1	1	0	1	1	0	0	1	1	0	1	1	1
2016_Genie	Pair2_730	ST128	1	1	1	1	1	0	1	0	1	1	1	0	1	0	1	1	1	1	1	0	1	1	1	1	0	1	1	0	1	1	1	1	1	1	1	1	1	1	1	1	0	1	1	0
2016_Genie	Pair1_430	ST129	1	0	1	0	1	0	1	0	1	0	0	1	0	1	1	1	1	0	1	0	1	0	1	1	1	0	1	1	1	0	1	1	0	1	1	1	1	1	1	1	1	0	1	1
2016_Genie	Pair2_430	ST130	1	1	1	1	1	1	1	0	1	1	1	1	0	0	1	1	1	1	1	1	1	1	1	1	1	1	1	1	1	0	1	1	1	1	1	0	0	0	1	1	1	1	1	1
2016_Genie	Pair2_600	ST131	1	1	1	1	0	1	0	0	1	0	0	0	1	1	1	1	0	1	0	1	1	0	1	1	1	1	1	0	1	0	1	1	1	0	1	1	1	1	0	1	1	1	1	1
2016_Genie	Pair1_600	ST132	1	1	1	1	1	1	1	0	1	1	1	0	0	0	0	1	1	1	1	1	1	1	1	1	1	1	1	1	1	0	1	1	1	1	1	0	1	0	1	1	1	1	1	1
2016_Genie	Pair1_300	ST133	1	1	1	1	0	1	1	0	1	1	1	1	1	0	1	0	0	1	0	1	1	0	1	1	1	1	1	1	1	1	1	0	1	1	1	0	1	1	1	1	1	1	1	0
2016_Genie	Pair1_600	ST134	1	1	0	0	0	0	1	1	1	1	1	1	1	0	1	1	0	1	1	1	1	1	1	1	1	1	1	1	1	0	1	1	1	1	1	0	1	0	1	1	1	1	1	1
2016_Genie	Pair1_300	ST135	1	0	1	1	0	0	0	0	1	1	1	0	1	1	1	1	1	1	1	0	1	1	1	1	1	1	1	1	1	0	1	1	1	1	1	1	1	0	1	1	0	1	1	1
2016_Genie	Pair1_430	ST136	1	1	0	1	1	0	0	0	1	1	1	0	0	0	1	1	0	0	1	0	0	1	1	0	1	1	1	0	1	0	1	1	1	1	1	1	1	1	1	1	1	1	1	1
2016_Genie	Pair1_300	ST137	1	0	1	1	1	1	0	0	1	1	1	1	1	0	1	0	1	1	1	1	1	1	1	0	1	1	1	1	1	0	1	1	1	1	1	1	1	0	1	1	1	1	1	1
2016_Genie	Pair1_300	ST138	1	1	1	1	1	0	1	1	1	1	0	1	1	1	1	0	1	1	1	1	1	0	1	1	1	1	1	1	1	1	1	1	1	1	1	0	1	0	1	1	1	1	1	0
2016_Genie	Pair2_430	ST139	1	1	1	1	1	0	1	0	1	1	1	1	1	1	1	1	1	1	1	1	1	1	1	1	1	1	1	1	1	1	1	1	1	1	1	0	1	1	1	1	0	1	1	0
2016_Genie	Pair2_300	ST140	1	1	1	1	1	1	0	1	1	1	1	0	1	1	1	0	1	1	0	1	1	0	1	1	1	1	1	1	1	1	1	1	1	1	1	0	1	1	1	1	0	1	1	0
2016_Genie	Pair1_600	ST141	1	0	1	1	1	1	0	1	1	1	1	0	1	1	1	0	0	1	0	1	1	1	1	0	1	1	1	0	1	1	1	1	1	1	1	1	1	0	1	1	1	1	1	1
2016_Genie	Pair1_430	ST142	1	1	1	0	0	0	1	0	1	1	1	0	0	1	0	0	1	1	0	0	1	1	1	1	1	1	1	1	0	1	1	1	1	1	1	1	1	0	1	1	1	1	0	1
2016_Genie	Pair2_300	ST143	1	1	1	1	0	1	1	1	1	1	1	1	1	1	1	1	1	1	1	1	1	1	1	1	1	1	1	1	1	1	0	1	1	1	0	1	1	1	1	1	1	1	0	1
2016_Genie	Pair1_600	ST144	1	1	1	1	0	0	1	0	1	1	1	0	1	0	1	0	0	1	1	1	1	0	1	1	1	1	1	0	1	0	1	1	1	1	1	1	1	1	0	1	1	1	1	1
2016_Genie	Pair1_430	ST145	1	1	1	1	1	0	0	0	1	1	1	1	1	1	1	0	0	1	0	1	1	1	1	0	1	1	1	1	1	1	1	1	1	1	1	1	1	0	1	1	1	0	1	1
2016_Genie	Pair2_430	ST146	1	0	0	1	1	1	1	0	1	1	1	1	0	0	1	1	0	1	1	1	1	1	1	1	1	1	1	1	1	1	1	1	1	1	1	0	1	1	1	1	1	1	1	0
2016_Genie	Pair1_300	ST147	1	1	0	0	1	1	1	1	1	1	1	1	0	0	1	1	1	1	1	1	1	1	1	1	1	0	1	0	1	1	1	1	1	1	1	1	1	1	1	1	1	1	1	1
2016_Genie	Pair1_430	ST148	1	1	1	1	1	1	1	1	1	1	1	0	1	1	1	1	0	1	1	1	1	1	1	1	1	1	1	1	1	1	1	0	1	1	1	0	1	1	1	1	1	1	1	1
2016_Genie	Pair1_600	ST149	1	1	1	1	1	0	0	1	1	1	1	1	0	1	1	1	1	1	1	0	1	1	1	1	1	1	1	0	1	1	1	1	1	1	1	1	0	1	1	1	1	1	1	1
2016_Genie	Pair2_600	ST150	1	0	1	1	1	1	0	1	1	1	1	0	0	1	0	1	0	0	0	1	1	0	1	0	1	0	1	1	1	1	1	1	1	1	1	1	1	1	1	1	1	1	1	1
2016_Genie	Pair2_600	ST151	1	1	1	1	0	0	1	0	0	1	1	0	1	0	1	0	0	1	1	0	1	1	1	1	1	1	0	1	1	1	1	1	1	1	1	1	1	0	1	1	1	1	1	1
2016_Genie	Pair1_600	ST152	1	1	0	0	1	1	0	1	1	1	1	1	0	0	1	1	1	1	1	1	1	1	1	1	1	0	1	1	1	1	1	1	1	1	1	0	1	1	1	1	1	1	1	1
2016_Genie	Pair1_300	ST153	1	1	1	0	1	1	1	1	1	1	1	1	1	0	1	1	1	1	1	1	1	1	1	1	1	0	1	1	1	1	1	1	1	1	1	1	1	0	1	1	1	1	1	1
2016_Genie	Pair2_730	ST154	1	1	1	1	0	0	1	1	1	1	1	0	1	1	1	0	0	1	1	1	1	1	1	1	1	1	1	1	1	1	1	1	1	0	1	1	1	0	1	1	1	1	1	1
2016_Genie	Pair2_730	ST155	1	1	0	1	1	1	1	1	1	0	0	1	0	1	1	1	1	1	1	1	1	1	1	1	1	1	1	1	1	1	1	0	1	1	1	1	1	0	1	1	1	1	1	1
2016_Genie	Pair1_430	ST156	1	1	0	1	1	0	1	1	1	0	1	1	1	1	1	0	1	1	1	1	1	1	1	1	1	1	1	1	1	1	1	0	1	1	1	1	1	0	1	1	1	1	1	1
2016_Genie	Pair1_600	ST157	1	1	1	0	1	1	1	1	1	1	1	0	1	1	1	0	1	1	1	1	1	1	1	0	1	1	1	1	1	1	1	1	1	1	1	1	1	0	1	1	1	1	1	1
2016_Genie	Pair1_600	ST158	1	1	0	1	1	1	1	1	1	1	1	1	0	0	1	1	1	1	1	1	1	1	1	1	1	1	1	1	1	1	1	1	1	1	1	0	1	0	1	1	1	1	1	1
2016_Genie	Pair1_730	ST159	1	0	1	1	1	1	1	1	1	1	1	1	1	1	1	1	1	1	1	1	1	1	1	1	1	1	1	1	1	1	1	1	1	0	1	1	0	1	1	1	1	1	1	1
2016_Genie	Pair1_600	ST160	1	1	1	1	1	1	1	0	1	0	1	1	0	0	1	0	1	1	1	1	1	1	1	1	1	1	1	0	1	1	1	1	1	1	1	1	1	0	1	1	1	1	1	1
2016_Genie	Pair2_430	ST161	1	0	0	0	1	1	1	1	1	0	1	1	1	0	1	1	0	1	1	0	1	0	1	1	1	0	1	1	1	1	1	0	1	1	1	1	1	1	1	1	1	1	1	1
2016_Genie	Pair2_430	ST162	1	1	1	1	1	0	1	1	1	1	1	1	1	1	1	1	1	1	1	1	1	1	1	1	1	1	1	0	1	1	1	1	1	1	1	1	1	0	1	1	1	1	1	1
2016_Genie	Pair1_600	ST163	1	1	0	1	1	1	1	0	1	1	1	1	0	0	1	0	0	1	1	1	1	1	1	1	1	1	1	1	1	1	1	1	1	1	1	0	1	0	1	1	1	1	1	1
2016_Genie	Pair1_600	ST164	1	1	1	1	1	1	1	0	1	1	1	0	1	0	1	1	1	1	1	1	1	1	1	1	1	1	1	1	1	0	1	1	1	1	1	0	1	1	1	1	1	1	1	1
2016_Genie	Pair2_600	ST165	1	0	1	1	1	1	1	0	1	1	0	1	0	1	1	0	1	1	1	1	1	1	1	1	1	1	1	1	1	1	1	1	1	1	1	1	1	1	0	1	1	1	1	1
2016_Genie	Pair1_600	ST166	1	0	1	0	1	0	0	1	1	1	0	1	0	1	1	1	1	1	1	1	1	1	1	1	1	1	1	1	1	1	1	1	1	1	1	1	1	0	1	1	1	1	1	1
2016_Genie	Pair2_430	ST167	1	1	1	1	1	0	1	1	1	1	1	1	0	0	1	0	1	1	0	0	1	0	1	1	1	1	1	1	1	1	1	1	1	1	1	1	1	0	1	1	1	1	1	1
2016_Genie	Pair2_430	ST168	1	0	1	1	1	1	1	1	1	1	1	1	1	1	1	1	1	1	1	1	1	1	1	0	1	1	1	1	1	1	1	1	1	1	1	1	1	1	1	1	1	1	1	1
2016_Genie	Pair2_430	ST169	1	1	1	1	1	1	1	1	1	1	1	1	1	1	1	1	1	1	1	1	1	1	1	1	1	1	1	1	1	1	1	1	1	1	1	1	1	0	1	1	1	1	1	1
2016_Genie	Pair1_730	ST170	1	1	1	1	1	1	1	1	1	1	1	1	1	1	1	1	1	1	1	1	1	1	1	1	1	1	1	1	1	1	1	1	1	1	0	1	1	1	1	1	1	1	1	1
2016_Genie	Pair2_300	ST171	1	0	0	1	0	0	1	0	1	1	0	0	0	0	0	1	0	1	0	0	1	0	1	1	1	1	1	1	1	1	0	1	1	1	1	1	1	1	1	1	1	1	1	1
2016_Genie	Pair1_300	ST172	1	1	1	1	1	1	1	1	1	1	1	1	1	1	1	1	1	1	1	1	1	0	1	1	1	1	1	1	1	1	1	1	1	1	1	1	1	1	1	1	0	1	1	1
2016_Genie	Pair2_300	ST173	1	0	1	1	1	1	1	0	1	0	0	1	0	0	1	0	1	1	1	1	1	1	1	1	1	1	1	1	1	1	1	1	1	1	1	1	1	0	1	1	1	1	1	1
2016_Genie	Pair1_600	ST174	1	1	1	1	1	1	1	1	1	1	1	1	0	1	1	1	1	1	1	1	1	1	1	0	1	1	1	1	1	1	1	1	1	1	1	1	1	1	1	1	1	1	1	1
2016_Genie	Pair1_300	ST175	1	1	1	0	1	1	1	1	1	1	1	1	1	1	1	1	1	1	1	1	1	1	1	1	1	0	1	1	1	1	1	1	1	1	1	1	1	1	1	1	1	1	1	1
2016_Genie	Pair1_300	ST176	1	0	1	1	0	0	1	0	1	1	1	1	1	1	0	1	1	1	1	1	1	1	1	1	1	1	1	1	1	1	1	1	1	1	1	1	0	1	1	1	1	1	1	1
2016_Genie	Pair2_300	ST177	1	0	0	1	0	1	0	1	1	1	1	1	0	1	1	0	1	1	1	1	1	1	1	1	1	1	1	1	1	1	1	1	1	1	1	1	1	0	1	1	1	1	1	1
2016_Genie	Pair2_730	ST178	1	1	1	1	1	0	1	1	1	1	1	0	1	1	1	0	1	1	1	1	1	1	1	1	1	1	1	1	1	0	1	1	1	1	1	1	1	1	1	1	1	1	1	1
2016_Genie	Pair1_600	ST179	1	1	1	1	1	0	1	0	1	1	1	1	1	1	1	1	1	1	1	1	1	1	1	1	1	1	1	1	1	0	1	1	1	1	1	1	1	1	1	1	1	1	1	1
2016_Genie	Pair2_430	ST180	1	1	1	1	0	0	1	1	1	1	1	1	0	0	1	0	1	1	0	1	1	0	1	1	1	1	1	1	1	1	1	1	1	1	1	1	1	0	1	1	1	1	1	1
2016_Genie	Pair1_300	ST181	1	1	0	1	1	0	1	0	1	1	1	1	0	0	0	0	1	1	0	1	1	1	1	1	1	1	1	1	1	1	1	1	1	1	1	0	1	1	1	1	1	1	1	1
2016_Genie	Pair2_730	ST182	1	1	0	1	1	1	1	0	0	1	1	1	1	1	1	1	0	1	1	1	1	1	1	1	1	1	1	1	1	0	1	1	1	1	1	1	1	1	1	1	1	1	1	1
2016_Genie	Pair2_430	ST183	1	0	1	1	1	1	1	1	1	1	1	1	0	0	1	1	1	1	1	1	1	1	1	0	1	1	1	1	1	1	1	1	1	1	1	1	1	1	1	1	1	1	1	1
2016_Genie	Pair2_730	ST184	1	1	1	1	1	1	1	1	1	0	0	1	0	1	1	0	1	1	1	1	1	1	1	1	1	1	1	1	1	1	1	1	1	1	1	1	1	1	1	1	0	1	1	1
2016_Genie	Pair1_600	ST185	1	1	1	1	1	0	1	1	1	1	0	1	1	1	1	1	1	1	1	1	1	1	1	1	1	1	1	1	1	1	1	1	1	1	1	1	1	0	1	1	1	1	1	1
2016_Genie	Pair2_430	ST186	1	0	1	1	0	1	0	0	0	0	0	0	1	0	1	0	0	1	0	1	0	1	1	1	1	1	1	1	1	1	1	1	1	1	1	1	1	1	1	1	1	1	1	1
2016_Genie	Pair1_300	ST187	1	1	1	0	1	1	1	1	1	1	0	1	1	0	0	1	1	1	1	1	0	1	1	1	1	1	1	1	1	1	1	1	1	1	1	1	1	1	1	1	1	1	1	1
2016_Genie	Pair2_300	ST188	1	0	1	0	1	0	0	0	1	1	0	1	1	1	1	1	1	0	1	1	1	1	1	1	1	1	1	1	1	1	1	1	1	1	1	1	1	1	1	1	1	1	1	1
2016_Genie	Pair1_430	ST189	1	1	0	1	1	1	1	0	1	1	1	1	0	0	1	1	1	1	1	1	1	1	1	1	1	1	1	1	1	1	1	1	1	1	1	1	1	1	1	1	1	1	1	1
2016_Genie	Pair1_300	ST190	1	1	1	0	0	1	0	1	1	1	0	0	1	0	1	0	1	0	0	0	0	0	1	1	1	1	1	1	1	1	1	1	1	1	1	1	1	1	1	1	1	1	1	1
2016_Genie	Pair2_430	ST191	1	1	0	1	1	1	1	1	1	1	1	1	1	1	0	1	1	1	1	1	1	1	1	1	1	1	1	1	1	1	1	1	1	1	1	1	1	1	1	1	1	1	1	1
2016_Genie	Pair2_300	ST192	1	1	0	1	1	0	1	0	1	1	1	1	0	1	1	1	1	1	1	1	1	1	1	1	1	1	1	1	1	1	1	1	1	1	1	1	1	1	1	1	1	1	1	1
2016_Genie	Pair2_730	ST193	1	1	1	1	0	0	1	0	0	1	1	0	0	0	0	1	0	1	1	1	1	1	1	1	1	1	1	1	1	1	1	1	1	1	1	1	1	1	1	1	1	1	1	1
2016_Genie	Pair2_300	ST194	1	1	1	0	1	0	1	0	1	1	1	1	1	1	1	1	0	1	1	1	1	1	1	1	1	1	1	1	1	1	1	1	1	1	1	1	1	1	1	1	1	1	1	1
2016_Genie	Pair2_300	ST195	1	1	1	1	1	1	1	1	1	1	1	1	1	1	1	1	1	1	1	1	1	1	1	1	1	1	1	1	1	1	1	1	1	1	1	1	1	1	1	1	1	1	1	1
2016_Genie	Pair2_300	ST196	1	0	1	0	1	1	1	1	0	1	0	0	0	1	1	1	1	0	1	0	0	1	1	1	1	1	1	1	1	1	1	1	1	1	1	1	1	1	1	1	1	1	1	1
2016_Genie	Pair1_600	ST197	1	1	0	0	1	1	1	1	1	0	0	1	0	1	1	0	1	1	1	1	1	1	1	1	1	1	1	1	1	1	1	1	1	1	1	1	1	1	1	1	1	1	1	1
2016_Genie	Pair2_430	ST198	1	1	1	1	1	1	1	1	1	1	1	1	1	1	1	1	1	1	1	1	1	1	1	1	1	1	1	1	1	1	1	1	1	1	1	1	1	1	1	1	1	1	1	1
2016_Genie	Pair2_730	ST199	1	1	1	0	1	0	1	0	1	1	1	1	1	0	1	1	0	0	0	1	1	1	1	1	1	1	1	1	1	1	1	1	1	1	1	1	1	1	1	1	1	1	1	1
2016_Genie	Pair2_730	ST200	1	1	1	1	1	1	1	1	1	1	1	1	1	1	1	0	1	1	1	1	1	1	1	1	1	1	1	1	1	1	1	1	1	1	1	1	1	1	1	1	1	1	1	1
2016_Genie	Pair2_600	ST201	1	0	1	1	1	0	1	1	1	1	1	1	1	1	1	0	1	1	1	1	1	1	1	1	1	1	1	1	1	1	1	1	1	1	1	1	1	1	1	1	1	1	1	1
2016_Genie	Pair2_300	ST202	1	1	1	0	0	0	1	0	1	1	0	1	0	0	0	1	0	0	1	1	0	1	1	1	1	1	1	1	1	1	1	1	1	1	1	1	1	1	1	1	1	1	1	1
2016_Genie	Pair1_300	ST203	1	1	1	1	1	1	1	1	1	1	1	1	1	1	1	1	1	1	1	1	1	1	1	1	1	1	1	1	1	1	1	1	1	1	1	1	1	1	1	1	1	1	1	1
2016_Genie	Pair1_730	ST204	1	0	1	0	0	0	0	1	0	1	0	1	0	0	1	1	0	1	1	1	0	1	1	1	1	0	0	0	1	0	1	1	1	1	1	1	1	1	1	1	1	0	0	1
2017_Genie	Pair1_130	ST1	1	1	1	1	1	1	1	1	0	1	1	1	1	1	1	1	1	1	1	1	1	1	1	1	1	1	1	1	1	1	0	1	1	1	1	1	1	1	1	1	1	1	1	1
2017_Genie	Pair1_130	ST17	1	1	0	1	1	1	1	1	1	0	1	1	0	1	1	1	1	1	1	1	1	1	1	1	0	1	1	1	1	1	0	1	0	1	0	1	0	1	1	1	1	1	1	1
2017_Genie	Pair1_130	ST38	1	1	1	0	1	0	1	1	1	1	0	1	1	1	1	0	0	1	1	1	1	1	1	0	1	0	1	1	0	1	1	1	1	1	1	1	1	0	1	1	1	1	1	1
2017_Genie	Pair1_130	ST41	1	1	1	1	1	1	1	1	1	1	1	1	1	1	1	1	1	1	1	1	1	1	1	1	1	1	1	1	1	1	1	1	1	1	1	1	1	1	1	1	1	1	1	1
2017_Genie	Pair1_130	ST54	1	1	1	1	1	1	1	1	1	0	1	1	0	1	1	1	0	1	1	0	1	1	1	1	1	0	1	1	1	1	1	1	1	1	1	1	1	0	0	1	1	1	1	1
2017_Genie	Pair1_130	ST65	1	1	1	1	1	1	1	1	1	1	1	1	1	1	1	1	1	1	1	1	1	1	1	1	1	1	1	1	1	1	1	1	1	1	1	1	1	1	1	1	1	1	1	1
2017_Genie	Pair1_130	ST70	1	1	1	1	1	1	1	1	1	1	1	1	1	1	1	1	1	1	1	1	1	1	1	1	1	1	1	1	1	1	1	1	1	1	1	1	1	1	1	1	1	1	1	1
2017_Genie	Pair1_130	ST77	1	1	1	1	1	1	1	1	1	1	1	1	1	1	1	1	1	1	1	1	1	1	1	1	1	1	1	1	1	1	1	1	1	1	1	1	1	1	1	1	1	1	1	1
2017_Genie	Pair1_130	ST86	1	1	1	1	1	1	1	1	1	1	1	1	1	1	1	1	1	1	1	1	1	1	1	1	1	1	1	1	1	1	1	1	1	1	1	1	1	1	1	1	1	1	1	1
2017_Genie	Pair1_130	ST98	1	1	1	1	1	1	1	1	1	1	1	1	1	1	1	1	1	1	1	1	1	1	1	1	1	1	1	1	1	1	1	1	1	1	1	1	1	1	1	1	1	1	1	1
2017_Genie	Pair1_130	ST99	1	1	1	1	1	1	1	1	1	1	1	1	1	1	1	1	1	1	1	1	1	1	1	1	1	0	1	1	1	1	1	1	1	1	1	1	1	1	1	1	1	1	1	1
2017_Genie	Pair1_130	ST120	1	1	1	1	1	1	1	1	1	1	1	1	1	0	1	1	0	1	1	1	1	1	1	1	1	1	1	1	1	1	1	1	1	1	1	1	1	1	1	1	0	1	1	1
2017_Genie	Pair1_130	ST140	1	1	1	0	0	0	0	1	1	0	0	0	1	0	0	0	0	0	1	0	0	0	1	1	1	0	1	1	1	1	1	1	1	0	1	1	1	0	0	1	1	1	1	1
2017_Genie	Pair1_130	ST141	1	1	1	1	1	1	1	1	1	1	1	1	1	1	1	1	1	1	1	1	1	1	1	0	1	1	0	1	0	0	1	0	1	1	1	1	0	0	1	0	1	1	1	1
2017_Genie	Pair1_130	ST144	1	0	1	0	1	1	1	1	1	0	1	1	0	1	1	0	0	1	1	1	0	0	1	0	1	1	1	1	1	1	1	0	1	0	1	1	0	0	1	1	1	0	1	1
2017_Genie	Pair1_130	ST158	0	1	1	1	0	0	1	1	1	1	1	0	0	1	0	1	0	1	0	1	1	0	1	1	1	0	1	1	1	1	1	0	1	0	1	1	1	0	0	1	1	1	1	0
2017_Genie	Pair1_130	ST164	1	0	1	0	1	1	1	1	1	1	1	1	1	0	1	1	1	1	1	1	1	1	1	0	1	0	1	0	1	1	1	1	1	1	1	0	1	1	1	1	1	1	1	1
2017_Genie	Pair1_130	ST165	1	1	1	1	1	1	1	1	1	1	1	1	1	1	1	1	1	1	1	1	1	1	1	1	1	1	1	1	1	1	1	1	1	1	1	1	1	1	1	1	1	1	1	1
2017_Genie	Pair1_130	ST169	1	1	1	1	1	1	1	1	1	1	1	1	1	1	1	1	1	1	1	1	1	1	1	1	1	1	1	1	1	1	1	1	1	1	1	1	1	1	1	1	1	1	1	1
2017_Genie	Pair1_130	ST170	1	1	1	1	1	1	1	1	1	1	1	1	1	1	1	1	1	1	1	1	1	1	1	1	1	1	1	1	1	1	1	1	1	1	1	1	1	1	1	1	1	1	1	1
2017_Genie	Pair1_130	ST197	1	0	1	1	1	1	1	0	1	1	1	1	1	1	1	0	1	1	1	1	1	1	1	1	1	1	1	1	1	0	1	1	1	1	1	1	1	1	1	1	1	1	1	1
2017_Genie	Pair1_130	ST210	1	1	1	1	1	0	1	0	1	1	1	0	1	1	1	1	1	1	1	0	1	1	1	1	1	1	1	0	1	1	1	1	1	1	1	1	1	0	1	1	1	1	1	1
2017_Genie	Pair1_130	ST222	1	1	1	1	1	1	1	1	1	1	1	1	1	1	1	1	1	1	1	1	1	1	1	1	1	1	1	1	1	1	1	1	1	1	1	1	1	1	1	1	1	1	1	1
2017_Genie	Pair1_130	ST224	1	1	1	1	1	1	1	0	1	1	1	0	1	0	1	0	0	1	1	1	1	1	1	1	1	1	1	1	1	1	1	1	1	1	1	1	1	1	1	1	1	1	1	1
2017_Genie	Pair1_130	ST227	1	1	1	1	1	1	1	1	1	1	1	0	1	1	1	1	0	1	1	1	1	1	1	1	1	1	1	1	1	1	1	1	1	0	0	1	0	0	0	1	1	1	1	1
2017_Genie	Pair1_130	ST238	1	1	1	1	1	1	1	1	1	1	1	1	1	1	1	1	1	1	1	1	1	1	1	1	1	1	1	1	1	1	1	1	1	1	1	1	1	1	1	1	1	1	1	1
2017_Genie	Pair1_130	ST239	1	0	1	1	1	1	1	1	1	0	1	0	1	0	0	1	0	1	1	0	1	1	1	0	1	1	1	1	1	1	1	1	1	1	1	1	1	1	1	1	1	1	1	1
2017_Genie	Pair1_130	ST247	1	1	0	1	1	0	1	1	1	1	1	0	1	1	1	1	1	1	1	1	1	1	1	1	1	1	1	1	1	1	1	1	1	1	1	1	1	1	1	1	1	1	1	1
2017_Genie	Pair1_130	ST251	1	1	0	0	0	0	1	0	1	1	1	0	0	1	1	0	1	1	1	0	1	1	1	1	1	1	1	0	1	1	1	1	1	1	1	1	1	0	1	1	1	1	1	1
2017_Genie	Pair1_130	ST263	1	0	1	1	1	1	1	0	1	1	1	1	1	1	1	1	1	1	1	1	1	1	1	0	1	1	1	1	1	0	1	1	1	1	1	1	0	1	1	1	1	1	1	1
2017_Genie	Pair1_130	ST267	1	1	1	1	1	0	1	1	0	1	1	1	1	1	1	1	0	1	1	1	1	1	1	1	1	1	1	1	1	1	1	1	1	1	1	1	1	1	1	1	1	1	1	1
2017_Genie	Pair1_130	ST270	1	0	1	1	1	0	1	1	0	1	1	1	1	1	0	0	0	1	1	1	0	1	1	1	1	1	1	1	1	1	0	0	1	1	1	1	1	1	0	1	1	1	0	0
2017_Genie	Pair1_130	ST272	1	1	1	1	1	1	1	1	1	1	1	1	1	1	1	1	1	1	1	1	1	1	1	1	1	1	1	1	1	1	1	1	1	1	1	1	1	1	1	1	1	1	1	1
2017_Genie	Pair1_130	ST281	1	1	1	1	1	1	1	1	1	1	1	1	1	1	1	1	1	1	1	1	1	1	1	1	1	1	1	1	1	1	1	1	1	1	1	1	1	1	1	1	1	1	1	1
2017_Genie	Pair1_130	ST282	1	1	1	1	1	1	1	1	1	1	1	1	1	1	1	1	1	1	1	1	1	1	1	1	1	1	1	1	1	0	1	1	1	1	1	1	1	1	1	1	1	1	1	1
2017_Genie	Pair1_130	ST290	1	1	1	1	1	0	1	1	0	1	1	1	1	1	1	1	0	1	1	1	1	1	1	1	1	1	1	0	1	1	0	1	1	1	1	1	1	1	0	1	1	1	1	1
2017_Genie	Pair1_130	ST291	1	0	1	1	1	1	1	1	0	0	0	0	1	1	1	1	1	1	1	1	1	1	1	0	1	1	1	1	1	1	1	1	1	0	1	1	1	1	1	1	1	1	1	1
2017_Genie	Pair1_130	ST295	1	1	1	1	1	1	1	1	1	1	1	1	1	1	1	1	1	1	1	1	1	1	1	1	1	1	1	1	1	1	1	1	1	1	1	1	1	1	1	1	1	1	1	1
2017_Genie	Pair1_130	ST303	1	1	1	1	0	0	1	0	0	0	1	1	0	0	1	0	0	0	1	1	0	0	1	1	1	1	1	1	1	1	1	1	1	1	1	1	1	1	1	1	1	1	1	1
2017_Genie	Pair1_130	ST305	1	0	1	1	1	1	0	0	1	1	0	1	0	1	1	1	1	1	1	0	1	1	1	1	1	1	1	1	1	1	1	1	1	1	1	1	1	1	1	1	1	1	1	1
2017_Genie	Pair1_130	ST313	1	1	1	1	1	1	1	1	1	1	1	1	1	1	1	1	1	1	1	1	1	1	1	1	1	1	1	1	1	1	1	1	1	1	1	1	1	1	1	1	1	1	1	1
2017_Genie	Pair2_130	ST8	1	1	1	1	0	0	1	0	0	0	0	0	0	0	1	1	0	1	0	1	1	1	1	1	1	0	1	0	0	0	1	1	0	1	0	1	1	0	0	1	1	0	1	1
2017_Genie	Pair2_130	ST12	1	1	1	1	1	1	1	1	1	1	1	1	1	1	1	1	1	1	1	1	1	1	1	1	1	1	1	1	1	1	1	1	1	1	1	1	1	1	1	1	1	1	1	1
2017_Genie	Pair2_130	ST15	1	1	1	1	1	0	1	1	0	1	1	1	1	1	1	1	0	1	1	1	1	1	1	1	1	1	1	0	1	1	0	1	1	1	1	1	1	1	0	1	1	1	1	1
2017_Genie	Pair2_130	ST16	1	1	1	1	0	0	0	0	1	1	1	1	1	0	1	1	1	1	1	1	1	1	1	1	1	1	1	1	1	1	1	1	1	1	1	1	1	1	1	1	1	1	1	1
2017_Genie	Pair2_130	ST23	1	1	1	1	1	1	1	1	1	1	1	1	1	1	1	0	1	1	1	1	1	1	1	1	1	1	1	1	1	1	1	1	1	1	1	1	1	1	1	1	1	1	1	1
2017_Genie	Pair2_130	ST29	1	1	1	1	1	1	1	1	1	1	1	1	1	1	1	0	1	1	1	0	1	1	1	1	1	1	1	1	1	1	1	1	1	1	1	1	1	1	1	1	1	1	1	1
2017_Genie	Pair2_130	ST31	1	0	1	0	0	0	1	0	0	1	1	1	0	1	1	1	1	0	1	1	1	1	1	1	1	1	1	0	1	1	0	1	1	1	1	1	1	1	0	1	1	1	1	1
2017_Genie	Pair2_130	ST37	1	1	1	1	0	0	1	0	0	1	1	1	1	1	1	0	0	1	1	1	1	1	1	1	1	1	0	0	1	0	1	1	1	1	1	1	1	0	1	1	1	1	1	1
2017_Genie	Pair2_130	ST45	1	1	1	1	1	1	1	1	1	1	0	1	1	1	1	0	0	1	1	1	1	0	1	1	1	1	1	1	1	1	1	1	1	1	1	0	1	0	1	1	1	1	1	1
2017_Genie	Pair2_130	ST57	1	0	0	1	1	1	1	0	1	1	1	1	1	1	1	0	1	1	1	1	1	1	1	1	1	1	1	1	1	1	1	1	1	1	1	1	1	1	1	1	1	1	1	1
2017_Genie	Pair2_130	ST66	1	1	1	1	1	1	1	1	1	1	1	1	1	1	1	1	1	1	1	1	1	1	1	1	1	1	1	1	1	1	1	1	1	1	1	1	1	1	1	1	1	1	1	1
2017_Genie	Pair2_130	ST71	1	1	1	1	0	0	1	1	1	1	1	1	1	1	1	1	1	1	0	1	1	0	1	1	1	1	1	1	1	1	1	1	1	1	1	1	1	1	1	1	1	1	1	1
2017_Genie	Pair2_130	ST72	1	0	1	1	1	1	0	0	0	1	1	1	1	1	1	1	1	1	0	1	1	1	1	0	1	1	1	1	1	1	1	1	1	1	1	1	1	1	1	1	0	1	1	1
2017_Genie	Pair2_130	ST81	0	1	1	1	0	0	1	1	1	1	0	0	1	1	1	0	0	0	1	1	1	1	1	1	1	1	0	0	1	1	1	1	1	0	1	0	1	0	0	1	0	1	1	1
2017_Genie	Pair2_130	ST84	1	0	0	0	1	0	1	0	1	1	0	0	0	1	1	0	0	1	1	1	1	1	1	0	1	1	1	1	1	1	1	1	1	1	1	1	1	0	1	1	0	1	1	0
2017_Genie	Pair2_130	ST90	1	1	1	1	1	1	1	0	1	1	1	1	0	1	1	1	1	1	1	1	1	1	1	1	1	1	1	1	1	1	1	1	1	1	0	1	1	1	1	1	1	1	1	1
2017_Genie	Pair2_130	ST101	1	1	1	1	1	1	1	1	1	1	1	1	1	1	1	1	1	1	1	1	1	1	1	1	1	1	1	1	1	1	1	1	1	1	1	1	1	1	1	1	1	1	1	1
2017_Genie	Pair2_130	ST115	1	1	1	1	1	0	1	1	1	1	1	0	1	1	1	0	0	1	1	1	1	1	1	1	1	1	1	1	1	1	1	1	1	1	1	1	1	1	1	1	1	1	1	1
2017_Genie	Pair2_130	ST128	1	0	0	1	1	1	1	1	1	1	0	1	1	1	1	1	1	1	1	1	1	1	1	0	1	1	1	0	1	0	1	1	1	1	1	1	1	1	1	1	1	1	1	1
2017_Genie	Pair2_130	ST131	1	1	1	1	1	1	1	1	1	1	1	1	1	1	1	1	1	1	1	1	1	1	1	1	1	1	1	1	1	1	1	1	1	1	1	1	1	1	1	1	1	1	1	1
2017_Genie	Pair2_130	ST133	1	1	1	1	1	1	1	1	1	1	1	1	1	1	1	1	1	1	1	1	1	1	1	1	1	1	1	1	1	1	1	1	1	1	1	1	1	1	1	1	1	1	1	1
2017_Genie	Pair2_130	ST143	1	1	1	1	1	1	1	1	1	1	1	1	1	1	1	1	1	1	1	1	1	1	1	1	1	1	1	1	1	1	1	1	1	1	1	1	1	1	1	1	1	1	1	1
2017_Genie	Pair2_130	ST146	1	1	1	1	1	1	0	1	1	1	0	0	0	1	1	0	1	1	1	1	1	1	1	1	1	1	1	1	1	1	1	1	1	1	1	1	1	1	1	1	1	1	1	1
2017_Genie	Pair2_130	ST149	1	0	1	1	1	0	1	0	1	1	1	1	1	1	1	0	0	1	1	1	1	1	1	0	1	1	1	1	1	0	1	1	1	0	1	1	1	1	0	1	1	1	1	1
2017_Genie	Pair2_130	ST154	1	1	1	1	1	0	1	0	1	1	1	1	1	1	1	1	0	1	1	1	1	0	1	1	1	1	1	1	1	0	1	1	1	1	1	1	1	0	1	1	1	1	1	1
2017_Genie	Pair2_130	ST160	1	0	1	1	1	0	1	0	1	1	1	0	0	0	1	0	0	1	0	1	0	1	1	1	1	1	1	1	1	1	1	1	1	1	1	1	1	1	1	1	1	1	0	0
2017_Genie	Pair2_130	ST166	1	0	1	1	1	0	1	1	1	1	1	1	1	0	1	1	0	1	0	1	1	0	1	1	1	1	1	1	1	0	1	1	1	1	1	1	1	1	1	1	1	1	1	1
2017_Genie	Pair2_130	ST173	1	1	1	0	1	1	1	1	1	1	1	1	0	1	1	0	1	1	1	1	0	0	1	1	1	0	1	1	1	1	1	1	1	1	1	1	1	1	1	1	1	1	1	1
2017_Genie	Pair2_130	ST178	1	1	1	1	1	1	1	0	1	0	1	1	1	1	1	0	1	1	1	1	1	1	1	1	1	1	1	1	1	0	1	1	1	1	1	1	1	1	1	1	1	1	1	1
2017_Genie	Pair2_130	ST181	1	1	1	1	1	1	1	1	1	1	1	1	0	1	1	1	1	1	1	1	1	1	1	1	1	1	1	1	1	1	1	1	1	1	0	1	1	1	1	1	1	1	1	1
2017_Genie	Pair2_130	ST188	1	0	1	0	1	1	1	0	1	0	1	0	1	0	1	0	0	1	1	1	1	1	1	1	1	1	1	1	1	0	1	1	1	1	1	1	1	1	1	1	1	1	1	1
2017_Genie	Pair2_130	ST200	1	1	1	1	1	1	1	1	1	1	1	1	1	1	1	0	1	1	1	1	1	1	1	1	1	1	1	1	1	1	1	1	1	1	1	1	1	0	1	1	1	1	1	1
2017_Genie	Pair2_130	ST201	1	1	1	1	1	1	1	1	1	1	1	1	1	1	1	1	1	1	1	1	1	1	1	1	1	1	1	1	1	1	1	1	1	1	1	1	1	1	1	1	1	1	1	1
2017_Genie	Pair2_130	ST204	1	0	1	1	1	1	1	1	1	1	1	0	1	0	1	0	1	1	1	1	1	0	1	1	1	1	1	1	1	0	1	1	1	1	1	1	1	1	1	1	1	1	1	1
2017_Genie	Pair2_130	ST216	1	0	1	0	1	1	1	0	1	1	0	1	1	1	1	1	0	1	1	1	1	1	1	1	1	1	1	1	1	1	1	1	1	1	1	1	1	1	1	1	1	1	1	1
2017_Genie	Pair2_130	ST220	1	1	1	1	0	0	0	0	1	0	0	0	1	1	1	0	0	1	1	1	1	1	1	1	0	1	0	1	1	0	1	1	1	1	1	1	0	0	1	1	1	1	1	1
2017_Genie	Pair2_130	ST221	1	0	1	1	0	1	1	1	1	1	1	1	1	1	0	0	0	1	0	1	1	0	1	1	1	1	1	1	1	1	1	1	1	1	1	1	1	1	1	1	1	1	1	1
2017_Genie	Pair2_130	ST230	1	1	1	1	1	1	1	1	1	1	1	1	1	1	1	1	1	1	1	1	1	1	1	1	1	1	1	1	1	1	0	1	1	1	1	1	1	1	1	1	1	1	1	1
2017_Genie	Pair2_130	ST234	1	0	1	1	0	0	1	1	1	1	1	1	1	0	1	1	1	1	1	1	1	0	1	1	1	0	1	1	1	0	1	1	1	1	1	0	1	1	0	1	0	1	1	0
2017_Genie	Pair2_130	ST242	1	0	1	1	1	1	1	1	1	1	1	1	1	1	1	1	1	1	1	1	1	1	1	0	1	1	1	1	1	1	1	1	1	1	1	1	1	1	1	1	1	1	1	1
2017_Genie	Pair2_130	ST248	1	1	0	0	1	0	0	0	1	1	1	0	1	1	1	1	0	1	1	0	1	1	1	1	1	0	1	0	1	0	1	1	1	1	1	1	1	0	0	1	1	0	1	1
2017_Genie	Pair2_130	ST294	1	1	1	1	1	0	1	0	1	1	0	0	1	1	1	0	1	1	1	1	0	0	1	1	1	1	1	1	1	1	1	1	1	1	1	1	1	0	1	1	1	1	1	1
2017_Genie	Pair2_130	ST302	1	1	1	0	1	1	1	0	1	1	1	1	1	0	1	0	1	1	1	1	1	1	1	0	1	1	1	1	1	0	1	1	1	1	1	1	1	1	1	1	1	1	1	1
2017_Genie	Pair1_700	ST3	0	0	1	1	1	1	0	1	0	0	1	0	0	0	0	0	0	1	1	0	1	0	1	0	1	0	1	0	0	1	1	0	1	0	1	0	1	0	1	1	0	1	1	1
2017_Genie	Pair1_700	ST14	1	0	1	0	1	0	0	1	1	1	1	0	1	1	1	1	0	1	0	0	1	0	1	0	1	1	1	1	0	1	1	1	1	0	1	0	1	1	0	1	1	1	1	0
2017_Genie	Pair1_700	ST19	1	1	1	0	1	0	0	0	0	1	0	0	0	1	0	0	0	1	1	1	0	1	0	1	1	1	1	0	0	0	1	0	1	1	1	1	1	0	0	1	1	0	0	1
2017_Genie	Pair1_700	ST24	1	1	1	1	1	0	1	0	1	1	1	1	1	0	1	1	1	1	1	1	1	0	1	1	1	1	1	1	1	1	1	1	1	1	1	0	1	1	1	1	0	1	1	0
2017_Genie	Pair1_700	ST34	1	1	1	1	1	0	1	0	1	1	1	0	1	1	0	0	0	1	1	1	1	1	1	1	1	1	0	0	1	0	1	1	1	0	1	1	1	0	0	1	1	1	1	1
2017_Genie	Pair1_700	ST44	1	1	1	1	1	1	1	1	1	1	1	1	1	1	1	1	1	1	1	1	1	1	1	1	1	1	1	1	1	1	1	1	1	1	1	1	1	1	1	1	1	1	1	1
2017_Genie	Pair1_700	ST55	1	0	1	1	0	0	1	0	0	1	0	0	1	1	0	1	0	0	0	1	1	1	1	1	1	1	0	0	0	0	1	0	0	0	1	1	1	1	1	0	0	1	1	0
2017_Genie	Pair1_700	ST60	1	0	0	1	1	0	1	0	1	0	0	1	1	0	1	0	0	1	1	1	1	1	1	1	1	1	1	0	1	0	1	1	1	1	1	0	1	0	0	1	0	1	1	1
2017_Genie	Pair1_700	ST63	1	1	1	1	1	1	1	1	1	1	1	1	1	1	1	1	1	1	1	1	1	1	1	1	1	1	1	1	1	1	1	1	1	1	1	1	1	1	1	1	1	1	1	1
2017_Genie	Pair1_700	ST75	1	1	1	1	1	1	1	1	1	1	1	1	1	1	1	1	1	1	1	1	1	1	1	1	1	1	1	1	1	1	1	1	1	1	1	1	1	1	1	1	1	1	1	1
2017_Genie	Pair1_700	ST80	1	1	1	1	1	1	1	0	1	1	0	0	1	0	1	1	0	1	0	1	1	1	1	1	1	0	1	1	1	0	1	1	1	1	0	0	1	1	0	1	0	1	1	1
2017_Genie	Pair1_700	ST83	1	1	1	1	1	0	1	1	1	1	1	1	1	1	1	0	1	1	1	1	1	1	1	1	1	0	1	1	1	1	1	1	1	1	1	1	1	0	1	1	1	1	1	1
2017_Genie	Pair1_700	ST85	1	1	0	1	1	1	0	1	1	1	1	1	0	1	1	1	1	1	1	1	1	1	1	1	1	1	1	1	1	1	1	1	1	1	1	1	1	1	1	1	1	1	1	1
2017_Genie	Pair1_700	ST89	1	1	1	1	1	1	1	1	1	1	1	1	1	1	1	1	1	1	1	1	1	1	1	1	1	1	1	1	1	1	1	1	1	1	1	1	1	1	1	1	1	1	1	1
2017_Genie	Pair1_700	ST93	1	1	1	1	0	1	1	0	1	1	1	1	1	1	0	0	1	1	1	1	1	1	1	1	1	1	1	1	1	1	1	1	1	1	1	1	1	1	1	1	1	1	1	1
2017_Genie	Pair1_700	ST96	1	1	1	0	1	1	1	1	1	1	1	0	1	1	1	1	1	1	1	0	1	1	1	1	1	1	1	1	1	1	1	1	1	1	1	1	1	1	1	1	1	1	1	1
2017_Genie	Pair1_700	ST102	1	1	1	1	1	0	1	1	1	1	1	1	1	0	1	0	1	1	1	1	1	1	1	1	1	1	1	1	1	1	1	1	1	1	1	1	1	0	1	1	1	1	1	1
2017_Genie	Pair1_700	ST107	1	0	1	1	0	0	1	0	1	1	1	0	0	0	1	0	1	1	1	0	1	1	1	0	1	1	1	0	1	0	1	1	1	0	1	1	1	0	0	1	1	0	1	1
2017_Genie	Pair1_700	ST108	1	1	1	0	1	1	1	0	1	0	1	1	0	1	1	1	1	1	1	1	1	1	1	1	1	0	1	1	1	1	1	0	1	1	1	1	1	1	1	1	1	1	1	1
2017_Genie	Pair1_700	ST136	0	0	0	1	0	0	1	0	1	1	1	1	0	1	1	0	1	1	1	1	0	1	1	0	1	1	1	1	1	0	1	1	1	1	1	0	1	0	1	1	1	1	1	1
2017_Genie	Pair1_700	ST150	1	1	1	1	0	0	1	0	1	0	1	0	1	0	1	0	0	1	1	0	1	1	1	0	1	1	1	0	0	1	1	1	1	0	1	0	1	0	0	1	1	0	1	1
2017_Genie	Pair1_700	ST153	0	1	1	1	1	0	0	1	1	1	1	0	1	0	1	0	0	1	0	1	1	0	1	1	1	1	0	0	1	1	1	1	0	1	1	1	0	1	1	1	0	1	1	1
2017_Genie	Pair1_700	ST155	1	1	1	1	0	0	1	0	1	0	1	0	1	1	1	0	0	1	1	1	0	1	1	1	1	1	1	1	1	1	1	1	1	1	1	1	1	1	1	1	1	1	1	1
2017_Genie	Pair1_700	ST167	1	0	1	1	1	1	0	1	1	1	0	0	0	0	1	1	0	0	1	1	0	1	1	0	1	1	1	1	0	1	1	1	1	0	0	1	1	0	1	1	1	1	0	1
2017_Genie	Pair1_700	ST168	1	1	1	1	1	1	1	1	1	1	1	1	1	1	1	1	1	1	1	1	1	1	1	1	1	1	1	1	1	1	1	1	1	1	1	1	1	1	1	1	1	1	1	1
2017_Genie	Pair1_700	ST182	1	1	1	1	0	0	1	0	1	1	1	0	1	0	1	1	0	1	1	0	1	1	1	1	1	1	1	1	1	0	1	1	1	1	1	0	1	1	1	1	0	1	1	1
2017_Genie	Pair1_700	ST184	1	0	1	1	0	0	1	1	1	0	1	1	1	1	1	1	1	1	1	0	1	1	1	0	1	1	0	0	1	1	1	0	1	1	1	1	1	1	1	1	1	1	1	1
2017_Genie	Pair1_700	ST194	1	0	1	1	1	1	1	1	1	1	1	1	1	1	1	0	1	1	0	1	1	1	1	0	1	1	1	1	0	0	1	1	1	1	1	0	1	1	1	1	1	1	1	1
2017_Genie	Pair1_700	ST196	1	1	1	1	0	0	1	0	1	1	1	1	1	0	1	0	0	0	1	0	0	1	1	1	1	1	1	0	0	0	0	1	1	1	1	1	1	1	1	1	1	0	1	1
2017_Genie	Pair1_700	ST198	1	1	1	1	1	1	1	1	1	1	1	0	1	1	1	1	0	1	1	1	1	1	1	1	1	1	1	1	1	1	1	1	1	1	1	1	1	1	1	1	1	1	1	1
2017_Genie	Pair1_700	ST202	1	1	1	1	1	0	0	1	1	1	1	1	1	1	1	0	1	1	1	1	1	1	1	0	1	1	1	1	1	1	1	1	1	1	1	0	1	0	1	1	1	1	1	1
2017_Genie	Pair1_700	ST207	0	1	1	1	0	0	1	0	1	0	1	0	1	0	1	0	0	1	1	0	1	1	1	0	1	1	0	0	1	1	1	0	0	0	1	0	1	0	0	1	1	0	1	1
2017_Genie	Pair1_700	ST208	1	1	1	1	1	1	0	1	1	1	0	1	0	0	1	1	0	0	1	0	1	1	1	1	1	1	1	1	1	1	1	1	1	1	1	1	1	0	1	1	0	1	1	1
2017_Genie	Pair1_700	ST240	1	0	1	1	1	0	1	0	1	0	1	1	1	1	1	1	0	1	1	1	1	1	1	1	1	0	1	1	0	0	1	1	1	0	1	1	1	1	1	1	1	1	1	1
2017_Genie	Pair1_700	ST246	1	1	1	0	1	1	1	0	0	1	1	1	1	1	1	1	0	1	1	1	1	1	1	1	1	1	1	1	1	1	1	1	1	1	1	1	1	1	1	1	1	1	1	1
2017_Genie	Pair1_700	ST266	1	1	1	1	1	1	1	1	1	1	1	1	1	1	1	1	1	1	1	1	1	1	1	1	1	1	1	1	1	1	1	1	1	1	1	1	1	1	1	1	1	1	1	1
2017_Genie	Pair1_700	ST271	1	0	1	0	0	0	0	1	0	1	1	1	1	0	1	1	0	0	0	0	1	0	1	0	1	1	1	1	1	1	0	1	1	1	1	1	1	0	1	1	1	1	1	1
2017_Genie	Pair1_700	ST273	1	1	1	1	1	1	1	1	1	1	1	1	1	1	1	1	1	1	1	1	1	1	1	1	1	1	1	1	1	1	1	1	1	1	1	1	1	1	1	1	1	1	1	1
2017_Genie	Pair1_700	ST287	1	1	1	1	1	1	1	1	1	1	1	1	1	1	1	0	0	1	1	1	1	1	1	1	1	1	1	1	1	1	1	1	1	1	1	1	1	1	1	1	1	1	1	1
2017_Genie	Pair1_700	ST293	1	0	0	1	0	0	0	0	0	1	1	1	1	0	1	1	1	1	1	0	0	1	1	0	1	1	1	1	1	1	1	1	1	1	1	1	1	1	1	1	1	1	0	1
2017_Genie	Pair1_700	ST296	1	0	1	1	0	0	1	1	1	1	1	0	1	0	1	1	0	1	0	1	1	1	1	1	1	1	1	1	1	1	1	1	1	1	1	0	1	1	0	1	1	1	1	1
2017_Genie	Pair1_700	ST297	1	0	0	0	0	1	1	0	0	1	1	1	1	0	1	0	0	1	0	1	0	0	1	1	1	1	1	1	1	0	1	1	1	1	0	0	1	0	1	1	0	1	1	0
2017_Genie	Pair1_700	ST306	1	1	1	1	1	0	1	0	1	0	1	1	1	0	0	1	1	1	1	1	1	1	1	1	1	1	1	1	1	0	1	1	1	1	1	1	1	1	1	1	1	1	1	1
2017_Genie	Pair1_700	ST308	1	1	1	1	1	0	1	1	0	1	1	0	0	1	1	0	0	1	1	1	1	0	1	1	1	1	1	0	1	1	1	1	1	1	1	1	1	0	1	1	1	1	1	1
2017_Genie	Pair1_700	ST314	1	1	1	1	1	1	1	1	1	1	1	1	1	1	1	1	1	1	1	1	1	1	1	1	1	1	1	1	1	1	1	1	1	1	1	1	1	1	1	1	1	1	1	1
2017_Genie	Pair2_700	ST6	1	0	1	1	0	0	1	0	1	1	1	1	1	1	1	0	1	1	1	0	1	1	1	1	1	1	1	1	1	1	1	1	1	1	1	1	1	1	1	1	1	1	1	1
2017_Genie	Pair2_700	ST28	1	0	1	1	0	0	1	1	1	1	0	0	0	1	1	1	0	1	1	1	0	0	1	0	1	1	1	1	1	1	1	1	1	0	1	0	1	1	0	1	1	1	1	0
2017_Genie	Pair2_700	ST33	1	0	1	1	0	0	0	0	1	0	1	1	1	0	1	1	0	1	1	0	1	1	1	0	1	1	1	1	1	1	1	1	1	1	1	1	1	0	0	0	1	1	1	1
2017_Genie	Pair2_700	ST46	1	1	1	1	0	0	1	0	1	1	1	0	1	1	1	1	1	0	1	1	1	0	1	0	1	1	1	1	1	1	1	1	1	1	1	1	1	0	1	1	1	1	1	1
2017_Genie	Pair2_700	ST61	1	1	0	1	1	1	0	1	1	1	1	1	0	1	1	1	0	1	1	1	1	1	1	1	1	1	1	1	1	1	1	1	1	1	1	1	1	1	1	1	1	1	1	1
2017_Genie	Pair2_700	ST64	1	0	1	1	1	1	0	0	1	0	0	1	0	0	0	0	0	0	0	1	1	0	1	1	1	1	1	1	1	1	1	1	1	1	1	0	1	0	0	1	0	0	1	1
2017_Genie	Pair2_700	ST78	1	0	1	1	1	0	0	1	1	1	0	0	1	0	0	1	0	1	1	1	1	1	1	1	1	1	1	1	1	1	1	1	1	1	1	1	1	1	1	1	1	1	1	1
2017_Genie	Pair2_700	ST97	1	1	1	1	1	0	0	0	0	1	1	0	0	1	1	1	0	1	1	0	1	1	1	1	1	1	1	1	1	1	1	1	1	1	1	1	1	0	0	1	0	1	1	0
2017_Genie	Pair2_700	ST103	1	0	1	1	1	0	1	0	0	1	1	1	1	0	1	1	0	1	1	0	1	0	1	0	1	1	0	0	0	0	0	1	0	0	1	0	1	0	0	1	0	0	1	0
2017_Genie	Pair2_700	ST114	1	0	1	1	1	1	0	0	1	0	1	0	0	0	1	0	1	1	1	1	1	1	0	0	0	0	0	0	0	0	0	0	0	0	1	1	1	0	0	0	0	1	0	0
2017_Genie	Pair2_700	ST121	1	0	1	1	1	1	1	1	1	0	1	1	1	1	0	1	1	1	1	1	1	1	1	1	1	1	1	1	1	1	1	1	1	1	1	1	0	1	1	1	1	1	1	1
2017_Genie	Pair2_700	ST122	1	0	1	1	1	1	1	0	1	1	1	0	1	0	1	1	1	1	1	1	1	1	1	0	1	1	1	1	1	1	1	1	1	1	1	1	1	0	1	1	1	1	1	1
2017_Genie	Pair2_700	ST125	1	1	1	1	1	1	0	0	0	1	1	0	1	0	1	1	0	1	1	0	1	1	1	1	1	1	1	1	1	0	1	1	1	0	1	0	1	1	1	1	1	1	1	1
2017_Genie	Pair2_700	ST139	1	0	0	1	0	1	0	0	1	1	0	0	0	1	1	0	0	0	1	1	1	1	0	0	1	1	0	0	1	0	0	1	0	0	1	0	1	0	1	1	0	1	0	0
2017_Genie	Pair2_700	ST175	1	1	1	1	0	0	1	0	0	1	1	1	1	0	1	1	0	1	0	0	0	0	1	1	1	1	1	1	1	1	1	1	1	1	1	1	1	1	1	1	1	1	1	1
2017_Genie	Pair2_700	ST177	1	1	1	0	1	1	1	1	1	1	1	0	0	1	1	0	0	0	1	1	0	0	1	1	1	1	1	1	0	1	1	1	1	1	1	1	0	1	1	1	1	1	1	1
2017_Genie	Pair2_700	ST185	1	1	1	0	0	0	1	0	1	1	1	0	1	1	0	1	0	1	0	1	1	0	1	0	1	0	1	1	1	1	1	1	1	0	0	1	1	0	0	1	1	1	1	1
2017_Genie	Pair2_700	ST191	1	1	1	1	1	1	1	0	1	0	1	1	0	1	0	1	0	1	1	1	1	1	1	1	1	1	1	1	1	1	1	0	1	1	1	1	1	1	1	1	1	1	1	1
2017_Genie	Pair2_700	ST199	1	0	1	0	0	0	1	0	1	1	1	1	1	1	1	0	1	1	0	1	1	1	1	1	1	1	1	1	1	1	1	1	1	1	1	1	1	1	1	1	1	1	1	1
2017_Genie	Pair2_700	ST209	1	0	1	1	1	0	1	0	1	0	0	1	0	0	1	0	0	1	1	1	1	1	1	1	1	1	1	1	1	1	1	1	1	1	1	1	1	1	1	1	1	1	1	1
2017_Genie	Pair2_700	ST214	1	1	1	1	1	1	1	1	1	1	1	1	1	1	1	1	1	1	1	1	1	1	1	1	1	1	1	1	1	1	1	1	1	1	1	1	1	1	1	1	1	1	1	1
2017_Genie	Pair2_700	ST218	1	0	1	1	1	1	1	1	1	0	1	1	1	1	0	1	1	1	1	1	1	1	1	0	1	1	1	1	1	1	1	1	1	1	1	1	0	1	1	1	0	1	1	0
2017_Genie	Pair2_700	ST228	1	1	1	1	0	0	1	0	0	0	1	0	1	0	0	0	0	1	0	1	1	0	1	1	1	1	1	1	1	0	1	0	1	0	1	1	0	0	0	1	0	1	1	0
2017_Genie	Pair2_700	ST249	1	1	1	1	1	1	1	1	1	1	1	1	1	1	0	0	1	1	1	1	1	1	1	1	1	1	1	1	1	1	1	1	1	1	1	1	1	1	1	1	1	1	1	1
2017_Genie	Pair2_700	ST250	1	0	1	0	1	0	1	0	1	1	1	1	0	0	1	1	0	1	1	0	1	0	1	0	1	1	1	1	1	1	1	1	1	1	1	0	1	1	0	0	1	0	1	1
2017_Genie	Pair2_700	ST258	1	0	1	1	1	0	0	1	1	0	1	0	1	0	1	0	1	1	1	0	1	0	1	0	1	0	0	0	1	0	1	1	0	0	0	0	1	0	0	1	1	0	1	1
2017_Genie	Pair2_700	ST275	1	1	1	0	1	0	1	1	1	1	0	0	0	1	1	1	0	1	0	0	1	1	1	1	1	1	1	1	1	1	1	1	1	1	1	1	1	1	1	1	1	1	1	1
2017_Genie	Pair2_700	ST276	1	1	1	1	0	1	0	1	1	1	1	1	1	1	1	0	0	0	1	1	1	1	1	0	1	1	1	1	0	1	1	1	0	1	1	1	1	0	1	1	1	1	1	1
2017_Genie	Pair2_700	ST289	1	1	1	1	1	1	1	1	1	1	1	1	1	1	1	1	1	1	1	1	1	1	1	1	1	1	1	1	1	1	1	1	1	1	1	1	1	1	1	1	1	1	1	1
2017_Genie	Pair2_700	ST298	1	1	1	1	0	0	0	1	0	0	0	1	0	1	0	0	1	0	1	0	1	0	1	1	1	1	1	1	1	1	1	0	1	0	1	1	1	1	0	1	1	1	1	0
2017_Genie	Pair2_700	ST299	1	1	1	1	1	0	1	1	1	1	1	0	1	0	0	1	0	1	0	1	1	0	1	0	1	1	1	1	1	1	1	1	1	1	1	1	0	1	1	1	0	1	1	0
2017_Genie	Pair2_700	ST312	1	1	1	1	1	1	1	1	1	1	1	0	1	0	1	0	0	1	0	1	1	0	1	0	0	0	1	1	0	1	1	0	1	0	1	0	1	0	0	1	1	1	1	1
2017_Genie	Pair2_700	ST315	1	1	1	1	1	0	0	1	0	0	0	1	0	0	0	1	1	0	0	0	0	1	1	0	1	1	1	0	1	1	1	1	0	0	1	1	0	1	0	0	0	1	1	0
2017_Genie	Pair2_700	ST317	1	1	1	1	1	1	1	1	1	1	1	1	1	1	1	1	1	1	1	1	1	1	1	1	1	1	1	1	1	1	1	1	1	1	1	1	1	1	1	1	1	1	1	1
2017_Genie	Pair2_700	ST321	1	1	1	1	1	0	1	0	1	1	1	1	1	1	1	1	1	1	1	1	1	1	1	1	1	1	1	1	1	1	1	1	1	1	1	1	1	1	1	1	1	1	1	1
2017_No_Genie	Pair1_300	ST7	1	1	1	1	1	1	1	1	1	1	1	1	1	1	1	1	1	1	1	1	1	1	1	1	1	1	1	1	1	1	1	1	1	1	1	1	1	1	1	1	1	1	1	1
2017_No_Genie	Pair1_300	ST42	1	1	1	1	0	0	1	0	1	1	1	0	1	1	1	0	0	1	1	1	1	1	1	0	1	1	0	0	1	1	1	1	1	1	1	1	1	0	0	1	1	1	1	1
2017_No_Genie	Pair1_300	ST43	1	1	1	1	1	1	1	1	0	1	1	0	0	0	1	1	1	1	1	1	1	1	1	1	1	1	1	1	1	1	1	1	1	1	1	1	1	1	1	1	1	1	1	1
2017_No_Genie	Pair1_300	ST47	1	0	1	1	0	0	0	0	1	1	1	0	0	1	0	0	0	0	0	0	1	0	1	0	1	1	1	0	1	0	1	1	1	0	1	1	0	1	0	1	0	0	1	0
2017_No_Genie	Pair1_300	ST58	1	1	1	1	0	0	1	0	1	1	1	0	0	0	1	1	1	0	1	0	1	0	1	1	1	1	0	0	1	0	0	1	1	0	1	1	1	1	0	1	1	0	0	0
2017_No_Genie	Pair1_300	ST82	1	1	0	1	0	0	1	0	1	1	1	0	1	0	0	0	1	1	1	1	0	0	1	1	1	1	1	1	1	0	1	1	1	1	1	1	1	0	1	1	1	1	1	1
2017_No_Genie	Pair1_300	ST88	1	0	1	1	0	0	1	0	1	1	1	0	1	1	1	1	1	1	1	1	1	1	1	1	1	1	1	1	1	0	1	1	1	0	1	1	1	1	1	1	1	1	1	1
2017_No_Genie	Pair1_300	ST91	1	0	1	1	1	0	1	1	1	1	1	0	0	1	1	1	0	1	1	0	1	1	1	1	1	1	1	1	1	0	1	1	1	1	1	1	1	1	1	1	1	1	1	1
2017_No_Genie	Pair1_300	ST94	1	1	1	1	1	1	1	0	1	1	1	0	1	1	1	1	1	1	1	1	1	1	1	0	1	1	1	1	1	1	1	1	1	1	1	1	1	1	1	1	1	1	1	1
2017_No_Genie	Pair1_300	ST104	1	0	1	1	1	0	0	1	1	1	1	1	1	0	1	1	1	1	0	1	1	0	1	0	1	1	1	1	1	1	1	1	1	1	1	0	1	0	1	1	0	1	1	0
2017_No_Genie	Pair1_300	ST109	0	0	1	0	0	0	0	0	0	1	0	0	1	0	0	1	0	1	1	1	1	0	1	0	1	0	0	0	1	0	0	1	1	0	0	0	1	0	0	1	1	0	0	1
2017_No_Genie	Pair1_300	ST111	1	0	1	0	1	1	0	1	1	1	1	1	1	0	1	1	1	1	0	1	1	1	0	0	1	0	1	1	1	1	1	1	1	1	1	1	1	1	1	1	1	1	1	1
2017_No_Genie	Pair1_300	ST130	1	0	1	1	1	0	0	0	1	1	1	1	1	0	1	0	0	0	0	1	0	1	1	1	1	1	1	1	1	1	1	1	1	1	1	0	1	0	1	1	1	1	1	1
2017_No_Genie	Pair1_300	ST132	1	1	1	1	1	0	1	0	1	1	1	1	0	0	1	1	0	1	1	1	1	1	1	0	1	0	1	1	1	1	1	1	1	1	1	1	1	1	1	1	1	1	1	1
2017_No_Genie	Pair1_300	ST137	0	0	0	1	1	0	0	0	0	1	1	0	1	1	1	1	0	1	0	1	1	0	1	0	1	1	1	1	1	0	1	1	1	1	1	1	1	0	1	1	1	1	0	1
2017_No_Genie	Pair1_300	ST156	1	0	1	1	1	0	1	1	1	1	1	1	0	0	1	0	1	1	0	1	1	1	1	0	1	1	1	1	1	1	1	1	1	1	1	1	1	1	1	1	1	1	1	1
2017_No_Genie	Pair1_300	ST157	1	1	1	0	1	1	1	0	1	1	1	1	1	1	1	1	1	1	1	1	1	1	1	0	1	1	1	1	1	1	1	1	1	1	1	1	1	1	1	1	1	1	1	1
2017_No_Genie	Pair1_300	ST163	1	1	1	1	1	1	1	1	1	0	0	1	1	1	1	1	0	1	1	1	1	1	1	0	1	1	1	1	1	1	1	0	1	1	1	1	1	1	1	1	1	1	1	1
2017_No_Genie	Pair1_300	ST176	1	1	1	1	1	1	1	1	1	1	1	1	1	1	1	1	1	1	1	1	1	1	1	1	1	1	1	1	1	1	1	1	1	1	1	1	1	1	1	1	1	1	1	1
2017_No_Genie	Pair1_300	ST183	1	0	1	0	1	0	1	1	1	1	1	1	1	1	0	0	1	1	0	1	0	0	1	1	1	1	1	1	1	1	1	1	1	1	1	1	1	1	1	1	1	1	1	1
2017_No_Genie	Pair1_300	ST187	1	0	1	1	1	1	0	1	1	1	1	1	1	1	1	0	1	1	1	1	1	1	1	0	1	1	1	1	1	1	1	1	1	1	1	1	1	0	1	1	1	1	1	1
2017_No_Genie	Pair1_300	ST190	1	0	0	1	1	0	1	1	1	1	1	1	0	1	1	1	1	1	0	0	1	1	1	1	1	1	1	1	1	0	1	1	1	1	1	1	1	1	1	1	1	1	1	1
2017_No_Genie	Pair1_300	ST205	1	1	1	1	0	0	1	0	1	0	1	0	1	0	1	1	0	1	0	1	1	1	1	1	1	1	1	1	1	0	1	1	1	0	1	1	1	1	0	1	0	1	1	1
2017_No_Genie	Pair1_300	ST213	1	1	1	1	0	1	1	1	1	0	0	0	1	0	1	0	0	1	1	1	0	1	1	0	1	1	1	0	1	1	1	0	0	0	1	0	1	0	0	0	1	1	0	1
2017_No_Genie	Pair1_300	ST232	1	1	0	1	1	1	1	0	1	1	0	1	0	1	1	0	1	1	1	1	1	1	1	0	1	1	1	1	1	1	1	1	1	1	0	1	1	0	1	1	1	1	1	1
2017_No_Genie	Pair1_300	ST236	1	0	1	1	0	0	1	0	1	1	1	0	1	1	1	1	1	1	1	1	1	1	1	0	1	1	1	1	1	1	1	1	1	1	1	1	1	1	1	1	1	1	1	1
2017_No_Genie	Pair1_300	ST237	1	0	1	1	1	1	1	1	1	1	1	0	1	1	1	1	1	1	1	1	1	1	1	0	1	1	1	1	1	1	1	1	1	0	1	1	1	0	1	1	1	1	1	1
2017_No_Genie	Pair1_300	ST253	1	0	1	1	1	1	0	0	1	1	1	0	1	0	1	1	1	1	1	1	1	1	1	0	1	1	1	0	1	1	1	1	1	0	1	1	1	0	1	1	1	1	1	1
2017_No_Genie	Pair1_300	ST256	1	0	1	1	1	1	1	1	1	0	1	0	0	1	1	1	0	1	1	1	1	1	1	1	1	1	1	1	1	1	1	1	1	0	1	1	1	1	0	1	1	1	1	1
2017_No_Genie	Pair1_300	ST257	1	1	1	1	1	0	1	0	1	0	1	1	1	0	1	1	1	1	0	1	1	1	1	0	1	1	0	0	1	0	1	1	1	0	1	0	1	1	0	1	0	1	0	0
2017_No_Genie	Pair1_300	ST264	1	1	1	1	1	1	1	1	1	1	1	1	1	0	1	1	1	1	1	1	1	1	1	1	1	1	1	1	1	1	1	1	1	1	1	1	1	1	1	1	1	1	1	1
2017_No_Genie	Pair1_300	ST274	1	0	1	0	1	0	1	0	0	1	1	1	1	1	1	1	0	1	0	0	1	1	1	1	1	0	1	0	1	1	1	1	1	1	1	1	1	1	1	1	1	1	1	1
2017_No_Genie	Pair1_300	ST277	1	1	0	1	1	0	1	0	0	1	0	1	1	0	0	0	0	1	0	1	0	0	1	1	1	1	1	1	1	0	1	1	1	1	1	1	1	1	1	1	1	1	1	1
2017_No_Genie	Pair1_300	ST280	1	0	1	1	1	0	0	0	0	1	1	0	1	0	1	0	0	1	0	0	0	0	1	1	1	1	1	1	1	0	0	0	0	0	1	0	0	1	0	0	1	1	1	0
2017_No_Genie	Pair1_300	ST300	1	1	1	1	1	0	1	0	1	1	1	1	1	1	1	1	1	1	1	0	1	1	1	1	1	1	1	1	1	0	1	1	1	1	1	1	1	1	1	1	1	1	1	1
2017_No_Genie	Pair1_300	ST301	0	1	1	1	1	0	1	0	0	1	1	1	1	1	1	0	0	1	1	0	0	1	1	1	1	1	0	0	1	0	0	1	1	0	1	1	0	0	0	1	1	0	1	1
2017_No_Genie	Pair1_300	ST309	1	1	1	1	1	1	1	1	1	0	0	1	1	1	1	1	1	1	0	1	1	1	1	1	1	1	1	1	1	1	1	0	1	1	1	1	1	1	1	1	1	1	1	1
2017_No_Genie	Pair1_300	ST318	1	0	1	1	0	0	1	0	1	1	1	0	1	0	1	0	1	1	1	1	1	1	1	0	1	1	0	1	1	0	0	1	1	0	1	0	1	0	1	1	1	1	1	1
2017_No_Genie	Pair1_300	ST319	1	1	1	1	1	1	0	0	1	1	0	0	0	1	1	0	0	1	1	1	1	1	1	1	1	1	1	1	1	0	1	1	1	0	1	1	1	1	0	1	1	1	1	1
2017_No_Genie	Pair1_430	ST11	1	1	1	1	1	1	1	1	1	1	1	1	1	1	1	1	1	1	1	1	1	1	1	1	1	1	1	1	1	1	1	1	1	1	1	1	1	1	1	1	1	1	1	1
2017_No_Genie	Pair1_430	ST13	1	1	1	1	0	1	1	1	1	1	1	1	1	1	1	1	0	1	1	1	1	1	1	1	1	0	0	1	1	1	1	1	1	1	1	0	1	0	0	1	1	1	1	1
2017_No_Genie	Pair1_430	ST22	1	1	1	1	1	0	1	0	1	1	1	1	1	0	1	1	1	1	1	1	1	1	1	0	1	1	1	0	1	0	1	1	1	1	1	0	1	1	1	1	1	1	1	1
2017_No_Genie	Pair1_430	ST25	1	1	1	1	1	1	1	1	1	1	0	0	1	1	1	0	0	1	1	1	1	1	1	0	1	1	1	1	0	0	1	1	1	1	1	1	1	1	1	1	1	1	1	1
2017_No_Genie	Pair1_430	ST26	1	1	1	1	1	1	1	1	1	1	1	1	1	1	1	1	1	1	1	1	1	1	1	1	1	1	1	1	1	1	1	1	1	1	1	1	1	1	1	1	1	1	1	1
2017_No_Genie	Pair1_430	ST32	0	1	1	0	1	1	1	1	1	1	1	0	1	0	1	1	0	1	1	1	0	1	1	1	1	1	1	1	1	1	1	1	1	0	1	0	1	1	0	1	0	1	0	1
2017_No_Genie	Pair1_430	ST35	1	1	1	1	1	1	1	1	1	1	1	1	1	1	1	1	1	1	1	1	1	1	1	1	1	1	1	1	1	1	1	1	1	1	1	1	1	1	1	1	1	1	1	1
2017_No_Genie	Pair1_430	ST36	1	1	1	1	1	1	1	1	1	1	1	1	1	1	1	1	1	1	1	1	1	1	1	1	1	1	1	1	1	1	1	1	1	1	1	1	1	1	1	1	1	1	1	1
2017_No_Genie	Pair1_430	ST50	1	1	1	1	0	0	1	0	1	1	1	0	1	1	1	1	0	1	1	1	0	1	1	1	1	0	1	1	1	1	1	1	1	1	1	1	1	1	1	1	1	1	1	1
2017_No_Genie	Pair1_430	ST51	1	1	0	1	0	0	1	0	1	0	1	0	0	1	1	1	1	1	1	1	0	1	1	1	0	1	1	1	1	0	1	1	1	0	0	1	1	1	1	1	1	1	1	1
2017_No_Genie	Pair1_430	ST52	1	0	1	1	1	1	1	1	1	1	1	1	0	1	1	1	1	1	1	1	1	1	1	0	0	1	1	1	1	1	1	1	1	1	1	1	1	1	1	1	1	0	1	1
2017_No_Genie	Pair1_430	ST62	1	0	0	1	0	0	0	0	0	1	0	1	0	1	1	0	0	0	0	0	0	0	1	0	0	0	0	0	0	0	0	1	1	1	0	0	1	1	0	1	0	1	0	1
2017_No_Genie	Pair1_430	ST68	1	1	0	1	0	0	0	0	1	1	0	0	0	0	1	1	0	1	1	0	1	1	1	0	1	1	1	1	1	1	1	1	1	1	1	1	1	1	1	1	0	1	1	1
2017_No_Genie	Pair1_430	ST76	1	1	1	1	0	1	1	0	1	1	1	0	1	1	1	0	1	1	0	1	1	0	1	1	1	0	1	1	1	1	1	1	1	1	1	1	1	1	1	1	0	1	1	0
2017_No_Genie	Pair1_430	ST79	1	1	1	1	1	1	1	1	1	1	1	1	1	1	1	0	1	1	1	1	1	1	1	1	1	1	1	1	1	1	1	1	1	1	1	1	1	1	1	1	1	1	1	1
2017_No_Genie	Pair1_430	ST87	1	1	1	1	1	1	1	1	1	1	1	0	1	1	1	1	0	1	0	1	1	1	1	1	1	1	1	1	1	1	1	1	1	0	1	1	1	0	1	1	1	1	1	1
2017_No_Genie	Pair1_430	ST105	1	0	1	1	0	0	1	0	1	1	0	1	1	1	1	0	1	1	1	1	1	1	1	0	1	0	1	1	1	0	1	1	1	1	1	0	1	1	1	1	1	1	1	1
2017_No_Genie	Pair1_430	ST113	0	0	1	1	1	0	1	0	1	1	1	0	0	1	1	1	0	1	1	1	1	1	1	0	1	1	1	0	1	0	1	1	1	0	1	1	1	1	1	1	1	1	1	1
2017_No_Genie	Pair1_430	ST123	1	0	1	0	0	0	1	0	1	0	1	0	0	0	1	1	0	1	1	1	1	1	1	0	1	1	0	0	1	1	1	1	1	1	0	1	1	1	1	1	1	1	1	1
2017_No_Genie	Pair1_430	ST127	0	1	1	0	0	0	1	0	0	1	0	1	1	0	1	0	0	1	0	1	1	0	1	1	1	0	1	1	1	1	1	1	1	1	1	0	1	0	0	0	0	1	1	0
2017_No_Genie	Pair1_430	ST129	1	1	1	1	1	1	1	1	1	1	1	1	1	1	1	1	1	1	1	1	1	1	1	1	1	1	1	1	1	1	1	1	1	1	1	1	1	1	1	1	1	1	1	1
2017_No_Genie	Pair1_430	ST142	1	1	1	1	1	0	1	1	1	1	1	1	1	1	1	1	1	1	1	1	1	1	1	0	1	1	1	1	1	1	1	1	1	1	1	1	1	1	1	1	1	1	1	1
2017_No_Genie	Pair1_430	ST148	1	0	1	1	1	1	1	1	1	1	1	1	1	1	1	1	1	1	1	1	1	1	1	1	1	1	1	1	1	1	1	1	1	1	1	1	1	1	1	1	1	1	1	1
2017_No_Genie	Pair1_430	ST151	1	1	1	1	0	1	1	0	1	1	1	0	1	1	1	0	1	1	0	1	1	0	1	1	1	1	1	1	1	1	1	1	1	1	1	1	1	1	1	1	1	1	1	1
2017_No_Genie	Pair1_430	ST152	1	0	1	0	0	0	1	0	0	1	0	1	0	0	1	0	0	0	1	0	0	0	0	0	1	1	1	1	0	1	1	0	1	0	0	0	1	1	0	1	0	1	0	0
2017_No_Genie	Pair1_430	ST161	1	0	0	1	1	0	0	1	1	1	1	0	1	0	1	0	0	1	0	1	1	0	1	0	1	1	0	0	0	1	1	1	1	0	1	0	1	0	0	1	0	1	1	0
2017_No_Genie	Pair1_430	ST162	1	1	1	1	1	1	0	1	1	1	1	1	0	1	1	1	1	1	1	1	1	1	1	1	1	1	1	1	1	1	1	1	1	1	1	1	1	1	1	1	1	1	1	1
2017_No_Genie	Pair1_430	ST172	1	1	1	1	1	1	1	1	1	1	1	1	1	1	1	1	1	1	1	1	1	1	1	0	1	1	1	1	1	1	1	1	1	1	1	1	1	1	1	1	1	1	1	1
2017_No_Genie	Pair1_430	ST189	1	1	0	1	0	0	0	1	1	1	1	1	1	1	0	1	1	1	1	1	1	1	1	1	1	1	1	1	0	0	1	1	1	1	1	1	1	0	1	1	1	1	1	1
2017_No_Genie	Pair1_430	ST193	1	1	1	1	1	1	1	1	0	1	1	1	1	1	1	1	1	1	1	1	1	1	1	1	1	1	1	1	1	1	0	1	1	1	1	1	1	1	1	1	1	1	1	1
2017_No_Genie	Pair1_430	ST223	1	0	1	1	1	1	0	1	1	1	1	1	1	1	1	0	1	1	0	1	1	0	1	0	1	1	1	1	0	1	1	1	1	0	1	0	1	1	0	1	0	1	0	0
2017_No_Genie	Pair1_430	ST225	1	0	1	1	1	1	1	0	1	1	1	1	1	0	0	1	1	1	1	1	1	1	1	0	1	1	1	1	1	1	1	1	1	0	1	1	1	0	1	1	0	1	1	1
2017_No_Genie	Pair1_430	ST226	1	1	1	1	1	1	1	1	1	1	1	1	0	1	1	0	1	1	1	1	1	1	1	1	1	1	1	1	1	1	1	1	1	1	1	1	1	0	1	1	1	1	1	1
2017_No_Genie	Pair1_430	ST241	1	0	1	1	0	0	0	0	0	1	1	0	0	0	1	0	1	0	1	1	1	0	1	0	1	0	1	1	1	0	1	1	1	1	0	1	1	1	1	1	0	1	1	0
2017_No_Genie	Pair1_430	ST259	1	0	1	1	1	1	0	0	1	1	1	0	0	1	1	0	0	1	1	1	1	1	1	0	1	1	1	1	1	1	1	1	1	1	1	0	1	0	1	1	1	1	1	1
2017_No_Genie	Pair1_430	ST288	1	1	0	1	1	1	1	1	1	1	0	1	0	0	1	1	1	1	0	1	1	1	1	1	1	1	1	1	1	0	1	1	1	1	1	1	1	1	1	1	1	1	1	1
2017_No_Genie	Pair1_430	ST307	1	1	1	1	0	0	1	1	0	1	1	1	1	1	1	1	1	1	1	1	1	0	1	1	1	1	1	1	1	0	1	1	1	1	1	1	1	1	1	1	1	1	1	1
2017_No_Genie	Pair1_430	ST311	1	1	1	1	1	1	1	1	1	1	1	0	1	1	1	1	1	1	1	0	1	1	1	1	1	1	1	1	1	1	1	1	1	1	1	1	1	1	1	1	1	1	1	1
2017_No_Genie	Pair2_300	ST2	1	1	1	0	1	0	0	0	1	1	1	1	1	1	1	0	1	1	0	1	0	0	1	1	1	1	1	1	1	1	1	1	1	1	1	0	1	1	1	1	1	1	1	1
2017_No_Genie	Pair2_300	ST9	1	1	1	1	0	0	0	0	1	1	0	0	1	1	0	0	0	0	0	0	1	1	1	1	1	1	1	1	1	1	1	1	1	1	1	1	1	1	0	1	1	1	1	1
2017_No_Genie	Pair2_300	ST10	1	1	1	1	1	1	1	1	1	1	1	1	1	0	1	0	1	1	1	1	1	1	1	0	1	1	1	1	1	1	1	1	1	1	1	1	1	0	1	1	1	1	1	1
2017_No_Genie	Pair2_300	ST20	1	1	1	1	1	1	1	1	1	1	1	1	1	1	1	1	1	1	1	1	1	1	1	1	1	1	1	1	1	1	1	1	1	1	1	1	1	1	1	1	1	1	1	1
2017_No_Genie	Pair2_300	ST39	1	1	1	1	1	1	1	0	1	1	1	1	1	1	1	1	1	1	1	1	1	1	1	1	1	1	1	1	1	1	1	1	1	1	1	1	1	1	1	1	1	1	1	1
2017_No_Genie	Pair2_300	ST48	1	0	1	1	1	0	1	1	0	1	1	1	1	0	0	1	0	1	1	0	0	1	1	0	0	1	1	0	1	0	0	1	0	1	1	1	1	1	0	1	0	0	1	1
2017_No_Genie	Pair2_300	ST49	1	1	1	1	1	0	1	0	1	0	1	0	0	0	0	1	0	1	1	1	1	1	1	1	1	1	1	1	1	1	1	1	1	1	1	0	1	0	1	1	1	1	1	0
2017_No_Genie	Pair2_300	ST59	0	0	0	1	1	0	0	0	1	0	0	0	0	1	0	0	0	1	1	1	1	1	1	0	1	1	1	1	0	1	1	0	1	1	1	1	1	0	0	1	0	1	1	1
2017_No_Genie	Pair2_300	ST67	1	0	1	1	0	0	1	0	0	1	1	0	1	1	1	1	0	1	0	1	0	0	1	1	1	1	0	1	1	0	1	1	1	0	1	0	0	0	0	1	1	1	1	0
2017_No_Genie	Pair2_300	ST69	1	1	1	1	1	1	0	1	1	1	1	1	1	1	1	1	1	1	1	1	1	1	1	1	1	1	1	1	0	1	1	1	1	1	1	1	1	1	1	1	1	1	1	1
2017_No_Genie	Pair2_300	ST73	0	1	0	1	0	0	1	0	1	0	1	0	1	1	1	1	1	0	1	0	1	1	1	1	1	1	1	1	1	1	1	1	1	1	1	1	1	1	1	1	1	1	1	1
2017_No_Genie	Pair2_300	ST92	1	1	1	1	1	0	1	1	1	1	1	0	1	0	1	0	0	1	0	1	1	1	1	1	1	1	1	1	1	1	1	1	1	1	1	1	1	1	1	1	1	1	1	1
2017_No_Genie	Pair2_300	ST100	1	0	1	1	0	0	0	0	1	1	0	1	1	1	1	1	1	0	0	1	0	0	1	1	1	1	1	1	1	1	1	1	1	1	1	1	1	1	1	1	1	1	1	1
2017_No_Genie	Pair2_300	ST110	1	1	1	1	1	0	1	0	1	1	1	1	1	1	1	1	0	1	1	0	1	1	1	1	1	1	1	1	1	0	1	1	1	1	1	1	1	1	1	1	1	0	1	1
2017_No_Genie	Pair2_300	ST112	1	1	1	1	1	1	1	1	0	1	1	1	1	1	1	1	1	1	1	1	1	1	1	1	1	1	1	1	1	1	1	1	1	1	1	1	1	1	1	1	1	1	1	1
2017_No_Genie	Pair2_300	ST116	1	1	1	1	1	1	1	1	0	1	1	1	1	1	1	1	1	1	1	1	1	1	1	1	1	1	1	1	1	1	1	1	1	1	1	1	1	1	1	1	1	1	1	1
2017_No_Genie	Pair2_300	ST117	1	1	1	1	1	1	1	1	0	1	1	1	1	1	1	1	1	1	1	1	1	1	1	1	1	1	1	1	1	1	1	1	1	1	1	1	1	1	1	1	1	1	1	1
2017_No_Genie	Pair2_300	ST126	1	1	1	0	0	1	1	0	1	0	0	0	0	1	1	0	0	1	0	1	1	0	1	1	1	1	1	0	1	0	1	1	1	1	1	0	1	1	1	1	0	1	1	1
2017_No_Genie	Pair2_300	ST134	1	0	0	0	0	0	1	1	1	0	1	0	0	1	1	0	0	0	1	0	1	0	1	0	0	0	1	1	0	1	1	1	1	1	0	1	1	0	0	1	0	0	0	1
2017_No_Genie	Pair2_300	ST135	1	0	1	1	1	1	1	1	1	1	1	1	1	1	1	1	1	1	1	1	1	1	1	0	1	1	1	1	1	1	1	1	1	1	1	1	1	1	1	1	1	1	1	1
2017_No_Genie	Pair2_300	ST159	1	1	1	1	1	1	1	1	1	1	1	1	1	1	1	1	1	1	1	1	1	1	1	1	1	1	1	1	1	1	1	1	1	1	1	1	1	1	1	1	1	1	1	1
2017_No_Genie	Pair2_300	ST171	1	0	1	1	0	0	0	1	1	0	0	0	1	0	0	0	1	1	0	1	0	0	1	0	1	1	1	1	0	1	1	1	1	1	1	1	1	1	1	1	1	1	1	1
2017_No_Genie	Pair2_300	ST174	1	1	1	1	0	0	1	0	1	1	0	1	0	1	1	0	1	1	1	1	1	1	1	1	1	1	1	1	1	0	1	1	1	0	1	1	1	1	1	1	1	1	1	1
2017_No_Genie	Pair2_300	ST179	1	1	1	1	1	1	1	1	1	1	1	1	1	1	1	1	1	1	1	1	1	1	1	1	1	1	1	1	1	1	1	1	1	1	1	1	1	0	1	1	1	1	1	1
2017_No_Genie	Pair2_300	ST180	1	0	1	1	1	1	1	1	1	1	1	0	1	1	1	1	1	1	1	1	1	1	1	0	1	1	1	1	1	1	1	1	1	0	1	1	1	0	1	1	1	1	1	1
2017_No_Genie	Pair2_300	ST186	1	0	1	0	1	1	0	0	1	1	0	0	1	1	1	1	0	1	0	0	0	0	1	1	1	0	1	1	0	0	1	1	1	0	1	1	1	1	0	1	0	0	0	0
2017_No_Genie	Pair2_300	ST192	1	1	1	1	1	1	1	1	0	1	1	1	1	1	1	1	1	1	1	1	1	1	1	1	1	1	1	1	1	1	0	1	1	1	1	1	1	1	1	1	1	1	1	1
2017_No_Genie	Pair2_300	ST195	1	1	1	1	1	1	1	1	1	0	1	1	0	1	1	1	0	1	1	1	1	1	1	1	1	0	1	1	1	1	1	1	1	1	1	1	1	1	1	1	1	1	1	1
2017_No_Genie	Pair2_300	ST206	1	1	1	1	1	1	1	1	1	1	1	1	1	1	1	0	1	1	1	1	1	0	1	0	1	1	1	1	1	1	1	1	1	1	1	1	1	0	1	1	1	1	1	1
2017_No_Genie	Pair2_300	ST211	1	0	1	1	0	0	1	1	1	1	1	0	0	0	1	1	0	1	1	1	1	1	1	1	1	1	1	0	1	1	1	1	1	0	1	1	1	1	0	1	1	1	0	0
2017_No_Genie	Pair2_300	ST215	1	0	1	1	0	0	1	0	0	0	0	0	1	0	1	0	0	1	0	1	0	0	0	0	0	1	0	0	1	0	0	1	0	0	0	0	0	1	0	0	0	1	1	0
2017_No_Genie	Pair2_300	ST219	1	0	1	0	0	0	1	0	0	1	1	0	1	1	1	0	0	1	1	1	1	1	1	0	1	0	1	1	1	1	1	0	1	1	1	0	1	1	1	1	1	1	1	1
2017_No_Genie	Pair2_300	ST229	1	1	1	1	0	0	1	1	1	1	1	0	0	0	1	0	1	1	1	1	1	1	1	1	1	1	1	1	1	1	1	1	1	1	1	1	1	0	1	1	1	1	1	1
2017_No_Genie	Pair2_300	ST243	1	1	1	1	1	1	1	1	0	1	1	1	1	1	1	0	0	1	1	1	1	1	1	1	1	1	1	1	1	1	1	1	1	1	1	1	1	0	0	1	1	1	1	1
2017_No_Genie	Pair2_300	ST244	1	1	1	1	1	1	1	1	1	0	0	1	0	1	1	1	0	1	1	1	1	1	1	1	1	1	1	1	1	1	1	1	1	1	1	1	1	1	1	1	1	1	1	1
2017_No_Genie	Pair2_300	ST245	1	0	0	0	1	0	0	0	0	1	1	0	0	0	0	0	0	0	1	1	0	0	1	1	1	1	1	1	1	1	1	1	1	1	1	1	1	1	0	1	1	0	1	0
2017_No_Genie	Pair2_300	ST252	1	1	1	1	1	1	1	0	1	1	1	1	1	1	1	0	1	1	0	1	1	0	1	1	1	1	1	1	1	1	1	1	1	1	1	1	1	0	1	1	1	1	1	1
2017_No_Genie	Pair2_300	ST261	1	1	1	1	1	0	1	1	1	1	1	1	1	1	1	1	0	1	1	1	1	1	1	1	1	1	1	1	1	1	1	1	1	1	1	1	1	1	1	1	1	1	1	1
2017_No_Genie	Pair2_300	ST262	1	0	1	0	1	0	0	0	0	1	1	1	0	1	0	0	0	1	0	0	1	0	1	0	0	0	1	1	0	1	1	1	1	1	1	1	0	0	0	1	0	0	1	1
2017_No_Genie	Pair2_300	ST265	1	1	1	1	0	0	1	0	1	1	1	0	1	1	1	1	1	1	1	1	1	1	0	1	1	1	0	0	1	0	1	1	1	0	1	1	1	0	1	1	1	1	1	1
2017_No_Genie	Pair2_300	ST268	1	0	1	1	1	1	1	1	1	1	1	1	1	1	1	0	0	1	1	1	1	1	1	0	0	1	1	1	1	1	1	1	1	1	1	1	1	1	1	1	1	1	1	1
2017_No_Genie	Pair2_300	ST278	1	1	1	1	1	1	1	1	1	1	1	1	1	1	1	0	1	1	1	1	1	1	1	1	1	0	1	1	1	1	1	1	1	1	1	1	1	0	1	1	1	1	1	1
2017_No_Genie	Pair2_300	ST316	1	1	1	1	1	1	1	1	1	1	1	1	1	1	1	1	1	1	1	1	1	1	1	1	1	1	1	1	1	1	1	1	1	1	1	1	1	1	1	1	1	1	1	1
2017_No_Genie	Pair2_300	ST320	1	1	0	1	0	0	1	0	1	1	0	0	0	1	0	0	0	0	1	1	0	1	1	1	1	1	1	1	1	1	1	1	0	1	1	1	1	0	1	1	1	1	1	1
2017_No_Genie	Pair2_430	ST4	1	1	1	1	0	0	1	1	0	1	1	1	0	0	1	1	1	1	1	1	1	1	1	1	1	1	0	0	1	0	0	1	1	1	1	1	1	1	1	1	1	1	0	1
2017_No_Genie	Pair2_430	ST5	1	0	1	1	1	0	1	0	1	1	1	0	0	0	1	0	1	1	0	1	0	0	0	1	1	1	0	1	0	1	0	1	1	0	1	0	1	0	0	1	0	0	0	1
2017_No_Genie	Pair2_430	ST18	0	1	1	1	0	0	1	0	0	1	1	0	1	1	1	1	0	1	1	1	1	1	1	1	1	1	1	1	1	1	1	1	1	1	1	1	1	1	1	1	1	1	1	1
2017_No_Genie	Pair2_430	ST21	1	1	1	1	1	1	1	1	1	1	1	1	1	1	1	1	1	1	1	1	1	1	1	1	1	1	1	1	1	1	1	1	1	1	1	1	1	1	1	1	1	1	1	1
2017_No_Genie	Pair2_430	ST27	1	0	1	1	0	0	1	0	1	1	1	1	1	0	1	0	1	1	1	1	1	1	1	0	1	1	1	1	0	1	1	1	1	1	1	1	1	1	1	1	1	1	1	1
2017_No_Genie	Pair2_430	ST30	1	0	0	1	1	0	1	0	0	1	1	1	1	1	0	1	0	1	1	1	1	1	1	1	0	1	1	0	1	1	1	1	1	1	1	1	1	1	1	1	1	1	1	1
2017_No_Genie	Pair2_430	ST40	1	0	1	1	1	1	1	1	1	1	1	1	1	0	1	1	1	1	1	1	1	1	1	0	1	1	1	1	1	1	1	1	1	1	1	1	1	1	1	1	1	1	1	1
2017_No_Genie	Pair2_430	ST53	1	1	1	1	1	1	1	1	1	1	0	1	1	1	1	1	1	1	1	1	1	1	1	1	1	1	1	1	1	1	1	1	1	1	1	1	1	0	1	1	1	1	1	1
2017_No_Genie	Pair2_430	ST56	1	1	1	0	1	0	1	0	1	1	1	1	1	1	1	1	0	1	1	1	0	1	1	1	0	0	1	1	1	0	1	1	1	1	1	1	1	0	1	1	1	1	0	1
2017_No_Genie	Pair2_430	ST74	0	1	1	1	1	0	1	0	1	1	1	1	0	0	1	0	0	1	0	0	1	1	1	0	1	1	1	0	1	1	1	1	0	0	1	1	1	1	0	1	1	0	1	1
2017_No_Genie	Pair2_430	ST95	1	1	1	1	0	0	0	0	1	1	1	0	0	0	1	1	1	1	1	0	1	1	1	1	1	1	1	0	1	0	1	1	1	1	1	1	1	1	1	1	0	1	1	1
2017_No_Genie	Pair2_430	ST106	0	0	1	1	1	0	1	1	1	1	1	1	1	0	1	1	1	1	0	1	1	1	1	0	1	1	1	1	1	1	1	1	1	1	1	1	1	0	1	1	1	1	1	1
2017_No_Genie	Pair2_430	ST118	1	0	1	1	0	1	1	1	0	1	1	0	0	0	0	1	0	0	1	1	1	1	1	1	1	1	1	1	0	1	1	1	1	0	1	0	1	0	1	1	1	1	0	1
2017_No_Genie	Pair2_430	ST119	1	1	1	0	0	0	1	0	1	1	1	0	1	0	1	1	0	1	0	0	1	0	1	0	0	0	1	1	1	0	1	1	1	0	1	1	1	0	1	1	1	1	1	0
2017_No_Genie	Pair2_430	ST124	1	0	1	1	0	0	0	1	1	1	0	0	0	0	1	1	1	0	1	1	1	1	1	1	1	1	1	1	0	1	1	1	1	0	1	0	1	0	1	1	1	1	0	1
2017_No_Genie	Pair2_430	ST138	1	1	1	1	1	1	0	0	1	0	1	1	0	0	1	0	0	1	1	1	1	0	1	0	1	1	1	1	1	0	1	1	1	1	1	0	1	0	1	1	1	1	1	1
2017_No_Genie	Pair2_430	ST145	1	1	1	0	1	0	1	0	1	1	0	1	1	1	1	0	1	1	1	1	1	1	1	1	1	1	1	1	1	1	1	1	1	1	1	0	1	0	1	1	1	1	1	1
2017_No_Genie	Pair2_430	ST147	1	0	1	1	1	1	1	1	1	1	0	1	1	1	1	1	1	1	1	1	1	1	1	0	1	1	1	1	1	1	1	1	1	0	1	1	1	1	1	1	1	1	1	1
2017_No_Genie	Pair2_430	ST203	1	1	0	0	0	1	1	0	1	1	1	1	1	1	1	1	0	1	1	1	0	0	1	1	1	1	1	1	1	1	1	1	1	0	1	1	1	0	0	1	1	1	1	1
2017_No_Genie	Pair2_430	ST212	1	0	1	1	0	0	1	0	0	0	0	1	0	0	1	0	1	1	0	1	0	1	1	0	1	0	0	0	1	1	0	0	0	1	0	0	1	0	1	1	1	1	0	0
2017_No_Genie	Pair2_430	ST217	1	0	0	1	1	0	1	0	1	0	0	1	0	1	1	0	1	1	0	1	1	1	1	0	1	1	1	1	1	0	1	1	1	1	1	1	1	1	1	1	1	1	1	1
2017_No_Genie	Pair2_430	ST231	1	1	1	1	0	0	1	0	1	1	0	0	1	1	1	1	1	1	1	1	1	1	1	0	1	1	0	0	0	0	1	1	1	0	1	1	1	1	1	1	1	1	1	1
2017_No_Genie	Pair2_430	ST233	1	0	1	1	0	0	1	0	1	0	1	1	0	1	0	1	0	0	0	1	1	1	1	1	1	1	1	1	1	0	0	1	1	1	1	0	1	1	0	1	0	1	1	1
2017_No_Genie	Pair2_430	ST235	0	0	1	0	0	0	1	0	1	1	0	0	1	0	1	0	0	0	1	1	1	1	1	0	1	1	0	0	1	0	1	1	0	1	1	0	1	0	1	0	1	1	0	1
2017_No_Genie	Pair2_430	ST254	1	1	1	0	0	0	1	0	1	0	1	0	1	1	1	1	0	1	1	1	1	0	1	1	1	1	1	1	1	1	1	1	1	1	1	1	1	0	1	1	0	1	1	1
2017_No_Genie	Pair2_430	ST255	1	1	0	1	0	0	1	0	1	1	0	0	0	1	1	1	0	1	1	0	1	0	1	1	1	0	0	0	0	0	1	1	1	0	1	0	1	0	0	1	0	1	0	0
2017_No_Genie	Pair2_430	ST260	1	0	1	1	1	1	0	0	1	1	1	0	1	0	1	1	1	1	1	1	1	1	1	0	1	1	1	0	1	1	1	1	1	0	1	1	1	0	1	1	1	1	1	1
2017_No_Genie	Pair2_430	ST269	1	1	1	1	1	0	1	1	1	1	0	1	1	1	1	1	1	1	1	1	1	1	1	1	1	1	1	1	1	1	1	1	1	1	1	1	1	1	1	1	1	1	1	1
2017_No_Genie	Pair2_430	ST279	1	1	1	0	0	1	0	0	0	1	1	0	0	1	1	1	0	1	1	1	0	1	1	0	1	0	0	0	0	1	1	1	0	0	1	1	1	1	0	0	1	1	0	0
2017_No_Genie	Pair2_430	ST283	1	0	1	1	0	1	0	0	1	1	1	0	1	0	0	1	0	1	0	1	0	0	1	0	1	1	1	1	1	1	1	1	0	1	1	0	1	1	0	0	0	1	0	1
2017_No_Genie	Pair2_430	ST284	1	0	1	0	0	0	0	0	1	0	0	0	1	0	1	1	0	1	0	1	1	0	1	0	1	1	1	1	1	1	1	0	1	0	1	1	1	0	0	1	1	1	1	1
2017_No_Genie	Pair2_430	ST285	1	0	1	0	1	0	1	0	1	1	0	0	1	0	1	0	0	1	1	1	1	1	1	1	1	1	1	1	1	1	1	1	1	1	1	1	1	1	1	1	1	1	1	1
2017_No_Genie	Pair2_430	ST286	1	1	1	1	1	1	1	1	1	1	1	1	1	1	1	1	1	1	1	1	1	0	1	1	1	1	1	1	1	1	1	1	1	1	1	1	1	1	1	1	1	1	1	1
2017_No_Genie	Pair2_430	ST292	1	1	1	0	1	0	1	1	1	0	0	1	1	1	1	0	0	0	1	1	1	1	1	1	0	0	1	1	1	1	0	1	1	1	0	1	0	1	0	1	1	1	1	1
2017_No_Genie	Pair2_430	ST304	0	0	1	0	1	0	1	1	1	1	0	1	0	1	0	1	1	1	1	0	0	1	1	0	1	0	1	1	0	1	0	0	0	0	1	1	1	0	1	1	1	1	1	0
2017_No_Genie	Pair2_430	ST310	1	1	1	1	1	1	1	1	1	1	1	1	1	1	1	1	1	1	1	1	1	1	1	1	1	1	1	1	0	1	1	1	1	0	1	1	1	0	1	1	1	1	1	1
